# Supplementary material for: Network pharmacology analysis and experimental verification reveal the mechanism of the traditional Chinese medicine YU-Pingfeng San alleviating allergic rhinitis inflammatory responses
Source: Front Plant Sci. 2022 Aug 9;13:934130. doi: 10.3389/fpls.2022.934130 (PMC9396374; doi:10.3389/fpls.2022.934130)
Supplement: Supplementary file 1 [file Table_1.XLS]

## Sheet: Sheet1
Genes	Forward primer (5'-3')	Reverse primer (5'-3')
Egfr	GGTTGTTCCCAAATGCTGACT	CAACTTCAATCCTCTTGTGAGGG
Mapk1	TTCAACACACTCTATCACTGGC	AGAAGCGTTTGCGGTACTCAT
Akt1	ATGAACGACGTAGCCATTGTG	TTGTAGCCAATAAAGGTGCCAT
Actin	GTGACGTTGACATCCGTAAAGA	GCCGGACTCATCGTACTCC
GAPDH	TGACTTCAACAGCGACACCCA	CACCCTGTTGCTGTAGCCAAA
IL-4	CCAACTGCTTCCCCCTCTG	TCTGTTACGGTCAACTCGGTG
IL-5	TGGAGCTGCCTACGTGTATG	TTCGATGAGTAGAAAGCAGTGC
EGFR	CCCACTCATGCTCTACAACCC	TCGCACTTCTTACACTTGCGG
MAPK1	TCTGGAGCAGTATTACGACCC	CTGGCTGGAATCTAGCAGTCT
AKT1	TCCTCCTCAAGAATGATGGCA	GTGCGTTCGATGACAGTGGT
