# Supplementary material for: Network pharmacology analysis and experimental verification reveal the mechanism of the traditional Chinese medicine YU-Pingfeng San alleviating allergic rhinitis inflammatory responses
Source: Front Plant Sci. 2022 Aug 9;13:934130. doi: 10.3389/fpls.2022.934130 (PMC9396374; doi:10.3389/fpls.2022.934130)
Supplement: Supplementary file 2 [file Table_2.XLSX]

## Sheet: HQ
Mol ID	Molecule Name	MW	AlogP	Hdon	Hacc	OB (%)	Caco-2	BBB	DL	FASA-	HL
MOL000374	5'-hydroxyiso-muronulatol-2',5'-di-O-glucoside	642.67	-0.95	9	16	41.72	-2.47	-3.62	0.69	0	2.52
MOL000439	isomucronulatol-7,2'-di-O-glucosiole	626.67	-0.68	8	15	49.28	-2.22	-3.36	0.62	0	0.93
MOL000379	9,10-dimethoxypterocarpan-3-O-β-D-glucoside	462.49	0.74	4	10	36.74	-0.63	-1.5	0.92	0	13.06
MOL000211	Mairin	456.78	6.52	2	3	55.38	0.73	0.22	0.78	0.26	8.87
MOL000433	FA	441.45	0.01	7	13	68.96	-1.5	-2.59	0.71	0	24.81
MOL000033	(3S,8S,9S,10R,13R,14S,17R)-10,13-dimethyl-17-[(2R,5S)-5-propan-2-yloctan-2-yl]-2,3,4,7,8,9,11,12,14,15,16,17-dodecahydro-1H-cyclopenta[a]phenanthren-3-ol	428.82	8.54	1	1	36.23	1.45	1.09	0.78	0	5.22
MOL000387	Bifendate	418.38	2.56	0	10	31.1	0.15	-0.06	0.67	0	17.96
MOL000296	hederagenin	414.79	8.08	1	1	36.91	1.32	0.96	0.75	0	5.35
MOL000378	7-O-methylisomucronulatol	316.38	3.38	1	5	74.69	1.08	0.84	0.3	0	2.98
MOL000398	isoflavanone	316.33	2.42	2	6	109.99	0.53	0.17	0.3	0	15.51
MOL000354	isorhamnetin	316.28	1.76	4	7	49.6	0.31	-0.54	0.31	0.32	14.34
MOL000371	3,9-di-O-methylnissolin	314.36	2.89	0	5	53.74	1.18	0.63	0.48	0	9
MOL000239	Jaranol	314.31	2.09	2	6	50.83	0.61	-0.22	0.29	0.29	15.5
MOL000442	1,7-Dihydroxy-3,9-dimethoxy pterocarpene	314.31	3.11	2	6	39.05	0.89	-0.04	0.48	0	7.95
MOL000438	(3R)-3-(2-hydroxy-3,4-dimethoxyphenyl)chroman-7-ol	302.35	3.13	2	5	67.67	0.96	0.34	0.26	0	2.9
MOL000098	quercetin	302.25	1.5	5	7	46.43	0.05	-0.77	0.28	0.38	14.4
MOL000380	(6aR,11aR)-9,10-dimethoxy-6a,11a-dihydro-6H-benzofurano[3,2-c]chromen-3-ol	300.33	2.64	1	5	64.26	0.93	0.55	0.42	0	8.49
MOL000422	kaempferol	286.25	1.77	4	6	41.88	0.26	-0.55	0.24	0	14.74
MOL000417	Calycosin	284.28	2.32	2	5	47.75	0.52	-0.43	0.24	0	17.1
MOL000392	formononetin	268.28	2.58	1	4	69.67	0.78	0.02	0.21	0	17.04

## Sheet: BZ
Mol ID	Molecule Name	MW	AlogP	Hdon	Hacc	OB (%)	Caco-2	BBB	DL	FASA-	HL
MOL000020	12-senecioyl-2E,8E,10E-atractylentriol	312.39	2.5	0	4	62.4	0.01	-1.37	0.22	0.12	6.07
MOL000021	14-acetyl-12-senecioyl-2E,8E,10E-atractylentriol	355.44	3.21	0	5	60.31	0.33	-1.09	0.31	0.05	5.32
MOL000022	14-acetyl-12-senecioyl-2E,8Z,10E-atractylentriol	356.45	3.54	1	5	63.37	0.42	-1.14	0.3	0	6.43
MOL000028	α-Amyrin	426.8	7.35	1	1	39.51	1.42	1.28	0.76	0	3.83
MOL000033	(3S,8S,9S,10R,13R,14S,17R)-10,13-dimethyl-17-[(2R,5S)-5-propan-2-yloctan-2-yl]-2,3,4,7,8,9,11,12,14,15,16,17-dodecahydro-1H-cyclopenta[a]phenanthren-3-ol	428.82	8.54	1	1	36.23	1.45	1.09	0.78	0	5.22
MOL000049	3β-acetoxyatractylone	274.39	3.39	0	3	54.07	1.13	1.08	0.22	0	-1.31
MOL000072	8β-ethoxy atractylenolide Ⅲ	276.41	3.68	0	3	35.95	1.08	1.12	0.21	0	8.34

## Sheet: FF
Mol ID	Molecule Name	MW	AlogP	Hdon	Hacc	OB (%)	Caco-2	BBB	DL	FASA-	HL
MOL000173	wogonin	284.28	2.59	2	5	30.68	0.79	0.04	0.23	0.32	17.75
MOL011737	divaricatacid	320.32	1.34	2	7	87	-0.18	-1.05	0.32	0.25	14.83
MOL011753	5-O-Methylvisamminol	290.34	2.02	1	5	37.99	0.54	-0.1	0.25	0.23	14.67
MOL011747	ledebouriellol	374.42	2.8	2	7	32.05	0.07	-0.81	0.51	0.27	14.57
MOL011740	divaricatol	334.35	1.25	2	7	31.65	-0.13	-1.09	0.38	0.24	13.41
MOL011730	11-hydroxy-sec-o-beta-d-glucosylhamaudol_qt	292.31	0.88	3	6	50.24	-0.27	-1.23	0.27	0.23	12.71
MOL001494	Mandenol	308.56	6.99	0	2	42	1.46	1.14	0.19	0.25	5.39
MOL000359	sitosterol	414.79	8.08	1	1	36.91	1.32	0.87	0.75	0.22	5.37
MOL000358	beta-sitosterol	414.79	8.08	1	1	36.91	1.32	0.99	0.75	0.23	5.36
MOL007514	methyl icosa-11,14-dienoate	322.59	7.55	0	2	39.67	1.47	1.1	0.23	0.18	5.24
MOL000011	(2R,3R)-3-(4-hydroxy-3-methoxy-phenyl)-5-methoxy-2-methylol-2,3-dihydropyrano[5,6-h][1,4]benzodioxin-9-one	386.38	2.49	2	8	68.83	0.21	-0.53	0.66	0.26	3.39
MOL011732	anomalin	426.5	5.05	0	7	59.65	0.56	-0.02	0.66	0.35	1.59
MOL001941	Ammidin	270.3	3.65	0	4	34.55	1.13	0.92	0.22	0.28	-1.35
MOL001942	isoimperatorin	270.3	3.65	0	4	45.46	0.97	0.66	0.23	0.27	-1.44
MOL002644	Phellopterin	300.33	3.64	0	5	40.19	0.98	0.48	0.28	0.24	-1.64
MOL011749	phelloptorin	300.33	3.64	0	5	43.39	0.9	0.43	0.28	0.24	-1.74
MOL013077	Decursin	328.39	3.96	0	5	39.27	0.77	0.25	0.38	0.29	-1.77
MOL003588	Prangenidin	270.3	3.79	1	4	36.31	0.91	0.5	0.22	0.29	-2.39
