# Supplementary material for: Network pharmacology analysis and experimental verification reveal the mechanism of the traditional Chinese medicine YU-Pingfeng San alleviating allergic rhinitis inflammatory responses
Source: Front Plant Sci. 2022 Aug 9;13:934130. doi: 10.3389/fpls.2022.934130 (PMC9396374; doi:10.3389/fpls.2022.934130)
Supplement: Supplementary file 4 [file Table_4.XLSX]

## Sheet:  AR related target genes 
gene symbol	uniprot
HRH1	P35367
CHRM1	P11229
CHRM2	P08172
CHRM3	P20309
CHRM4	P08173
CHRM5	P08912
NR3C1	P04150
CYP3A4	P08684
CYP3A5	P20815
ABCB11	O95342
ABCB1	P08183
ANXA1	P04083
CYP2A6	P11509
CYP1B1	Q16678
CYP2B6	P20813
CYP2C8	P10632
CYP2C9	P11712
CYP2C19	P33261
SERPINA6	P08185
SLCO1A2	P46721
SLC22A8	Q8TCC7
CYP2D6	P10635
SLC6A4	P31645
SLC6A2	P23975
SLC6A3	Q01959
CYP3A7	P24462
SLC22A2	O15244
SLC22A1	O15245
SLC22A5	O76082
PTGS1	P23219
SLCO2B1	O94956
SLCO1B1	Q9Y6L6
SLCO1B3	Q9NPD5
ABCC2	Q92887
ABCC3	O15438
PLA2G4A	P47712
PGR	P06401
NR3C2	P08235
SHBG	P04278
CYP11B1	P15538
CYP11B2	P19099
SRD5A2	P31213
HSD11B2	P80365
HSD11B1	P28845
NTSR2	O95665
SLC22A4	Q9H015
PTAFR	P25105
PTGS2	P35354
BCHE	P06276
IL13	P35225
IL4R	P24394
CCL11	P51671
TNF	P01375
IL5	P05113
IGHE	P01854
MS4A2	Q01362
RNASE3	P12724
IL4	P05112
FOXJ1	Q92949
ALOX5	P09917
IFNG	P01579
IL10	P22301
CXCL8	P10145
FLG	P20930
FOXP3	Q9BZS1
CCL5	P13501
IL17A	Q16552
ICAM1	P05362
HNMT	P50135
CCL17	Q92583
IL18	Q14116
TSLP	Q969D9
SPINK5	Q9NQ38
IL6	P05231
IL9	P15248
CCR3	P51677
IL1B	P01584
ELANE	P08246
CSF2	P04141
VCAM1	P19320
MPO	P05164
NGF	P01138
GATA3	P23771
IL33	O95760
IL16	Q14005
CCL24	O00175
FCER2	P06734
SELE	P16581
IL2	P60568
FCER1A	P12319
IL3	P08700
VIP	P01282
PLA2G7	Q13093
TAC1	P20366
ALB	P02768
TLR4	O00206
KNG1	P01042
SCGB1A1	P11684
CCL2	P13500
IL2RA	P01589
HLA-G	P17693
STAT6	P42226
TPT1	P13693
TLR2	O60603
STAT1	P42224
CTLA4	P16410
CCL26	Q9Y258
CD4	P01730
HLA-DRB1	P01911
SDAD1	Q9NVU7
PRG2	P13727
CCL3	P10147
CCL22	O00626
CYSLTR1	Q9Y271
CD14	P08571
HAVCR1	Q96D42
IL1A	P01583
PTGDR2	Q9Y5Y4
CD40LG	P29965
SELL	P14151
CXCR3	P49682
CCR6	P51684
HLA-DQB1	P01920
CD69	Q07108
IL31	Q6EBC2
TBXA2R	P21731
CLC	Q05315
BDNF	P23560
IL21R	Q9HBE5
CCR4	P51679
ITGAM	P11215
CSN1S1	P47710
TLR9	Q9NR96
ICOSLG	O75144
HLA-DPB1	P04440
CCL7	P80098
CCL13	Q99616
CXCL10	P02778
DEFB4A	O15263
TLR3	O15455
ENPP3	O14638
SOCS3	O14543
F2RL1	P55085
CD86	P42081
KITLG	P21583
CFTR	P13569
PLCG2	P16885
MBL2	P11226
SYK	P43405
NOD2	Q9HC29
CD8A	P01732
CD40	P25942
ITGB2	P05107
ADAM33	Q9BZ11
HRH4	Q9H3N8
ADRB2	P07550
SERPINA3	P01011
CCL4	P13236
TGFB1	P01137
CMA1	P23946
TACR1	P25103
CALCA	P06881
CCL20	P78556
PHF11	Q9UIL8
S100A7	P31151
IL15	P40933
LGALS3	P17931
CD28	P10747
CSF3	P09919
IL12RB1	P42701
CCL27	Q9Y4X3
CXCL9	Q07325
TNFRSF8	P28908
LTA	P01374
SELP	P16109
CCR7	P32248
PPBP	P02775
HLA-B	P01889
DNAH5	Q8TE73
MUC5AC	P98088
CX3CR1	P49238
NTF3	P20783
TIMP1	P01033
KIT	P10721
STAT3	P40763
CCL1	P22362
CRLF2	Q9HC73
FCGR3A	P08637
CARMIL2	Q6F5E8
SOD1	P00441
CXCR1	P25024
CCL18	P55774
PDE4A	P27815
NPSR1	Q6W5P4
LTA4H	P09960
ITK	Q08881
ITGA4	P13612
SIK3	Q9Y2K2
FCGR1A	P12314
IL2RB	P14784
NOS2	P35228
NPY	P01303
IL1R1	P14778
AOC1	P19801
LALBA	P00709
CAMP	P49913
NPS	P0C0P6
CRP	P02741
CX3CL1	P78423
RAG2	P55895
TRPV1	Q8NER1
CSN3	P07498
PGM3	O95394
COX4I2	Q96KJ9
PRTN3	P24158
IL17D	Q8TAD2
GZMB	P10144
POSTN	Q15063
NTF4	P34130
TNFRSF18	Q9Y5U5
MMP9	P14780
FN1	P02751
SFTPD	P35247
IL10RA	Q13651
MIF	P14174
AQP3	Q92482
EDN1	P05305
HLA-DQA1	P01909
FLNC	Q14315
KLK7	P49862
H2AC18	Q6FI13
KRT14	P02533
CCR5	P51681
TGM3	Q08188
KLK5	Q9Y337
CDSN	Q15517
ICAM3	P32942
IVL	P07476
TPMT	P51580
EGFR	P00533
LTF	P02788
POMC	P01189
ATP12A	P54707
CD83	Q01151
ATP4A	P20648
LORICRIN	P23490
PSIP1	O75475
TMEM79	Q9BSE2
CSTA	P01040
WAS	P42768
TXK	P42681
SPN	P16150
TNFRSF1B	P20333
CD79A	P11912
ADSL	P30566
KCNJ11	Q14654
CTSE	P14091
CYP4F22	Q6NT55
DEFB103B,DEFB103A	P81534
GHITM	Q9H3K2
TAP2	Q03519
HLA-DPA1	P20036
SPP1	P10451
DNAL1	Q4LDG9
RSPH4A	Q5TD94
RSPH9	Q9H1X1
HYDIN	Q4G0P3
FAS	P25445
PI3	P19957
PDCD1	Q15116
RFXANK	O14593
ARSB	P15848
FASLG	P48023
MRGPRX2	Q96LB1
IL12B	P29460
SPAG1	Q07617
RSPH1	Q8WYR4
LRRC6	Q86X45
DNAAF5	Q86Y56
CFAP298	P57076
ACE	P12821
DNAI2	Q9GZS0
DNAH1	Q9P2D7
CCDC103	Q8IW40
SCP2	P22307
ITGAL	P20701
TAP1	Q03518
CD1D	P15813
BRCA2	P51587
FGF5	P12034
ARID1B	Q8NFD5
SFTPA1	Q8IWL2
COPS7A	Q9UBW8
CD63	P08962
NME8	Q8N427
DNAL1,DNAH9	Q9NYC9
ZMYND10	O75800
ARMC4	Q5T2S8
DNAAF2	Q9NVR5
MCIDAS	D6RGH6
DNAI1	Q9UI46
IL1RN	P18510
MBP	P02686
PRG2,MBP	P13727
TGFB2	P61812
PPIG	Q13427
DSG1	Q02413
IL18R1	Q13478
BGLAP	P02818
IL17F	Q96PD4
IL7R	P16871
TBX21	Q9UL17
THBD	P07204
SPEF2	Q9C093
EMSY	Q7Z589
COTL1	Q14019
TLR1	Q15399
CCNO	P22674
DNAH11	Q96DT5
RPGR	Q92834
CCDC151	A5D8V7
CCDC40	Q4G0X9
CCDC114	Q96M63
CCDC65	Q8IXS2
DNAAF1	Q8NEP3
DNAAF3	Q8N9W5
CCDC39	Q9UFE4
RSPH3	Q86UC2
DRC1	Q96MC2
TNFSF11	O14788
CD2AP	Q9Y5K6
NFKB1	P19838
GAS8	O95995
TTC25	Q96NG3
IL3RA	P26951
PTGDR	Q13258
CLEC7A	Q9BXN2
HDC	P19113
CD2	P06729
IL5RA	Q01344
SST	P61278
HLA-A	P04439
C3	P01024
PRKAR1B	P31321
CFAP300	Q9BRQ4
SFTPA2	Q8IWL1
FCGR2A	P12318
PDCL	Q13371
SUOX	P51687
G6PD	P11413
HP	P00738
LTC4S	Q16873
DCXR	Q7Z4W1
CTSG	P08311
CETP	P11597
VEGFA	P15692
HLA-DRA	P01903
CSF1	P09603
TLR10	Q9BXR5
DOCK8	Q8NF50
FCER1G	P30273
STK36	Q9NRP7
FCGR3B	O75015
HRH2	P25021
CASP3	P42574
SERPINA1	P01009
OFD1	O75665
LRRC56	Q8IYG6
DNAJB13	P59910
GAS2L2	Q8NHY3
DNAAF4	Q8WXU2
DNAAF6	Q9NQM4
CFAP221	Q4G0U5
IL12RB2	Q99665
MMP1	P03956
TGFBR1	P36897
TET2	Q6N021
CXCL5	P42830
PTPRC	P08575
PF4	P02776
CD68	P34810
GPT	P24298
CD80	P33681
ALOX5AP	P20292
NAGLU	P54802
HAVCR2	Q8TDQ0
TNFSF4	P23510
HSPG2	P98160
GNLY	P22749
HLA-C	P10321
IL7	P13232
NFKBIA	P25963
BPIFA1	Q9NP55
DGKE	P52429
SPTBN2	O15020
FIP1L1	Q6UN15
SLAMF8	Q9P0V8
IL22	Q9GZX6
CD274	Q9NZQ7
CLEC16A	Q2KHT3
PITX2	Q99697
NOS3	P29474
TGFBR2	P37173
CCR8	P51685
LEP	P41159
TLR6	Q9Y2C9
PIK3CG	P48736
ADIPOQ	Q15848
PDGFRA	P16234
TNFRSF10A	O00220
IFNA2	P01563
DSP	P15924
GSTP1	P09211
TGM1	P22735
TLR7	Q9NYK1
LYN	P07948
IL1RAPL2	Q9NP60
GBA	P04062
CXCL2	P19875
CYSLTR2	Q9NS75
MAPK14	Q16539
ADA	P00813
TNNI3	P19429
FBN1	P35555
HMOX1	P09601
NLRP3	Q96P20
ELN	P15502
AIRE	O43918
PNPLA6	Q8IY17
SLC26A5	P58743
KLK4	Q9Y5K2
YBX2	Q9Y2T7
PTPN22	Q9Y2R2
ARG1	P05089
RBFOX1	Q9NWB1
SCGB3A2	Q96PL1
SLC25A46	Q96AG3
NAT2	P11245
CD164	Q04900
PMP22	Q01453
LRRC32	Q14392
TRPM8	Q7Z2W7
ESR1	P03372
TAPBP	O15533
NOS1	P29475
IFNB1	P01574
ORMDL3	Q8N138
JAK2	O60674
RELA	Q04206
ADAM8	P78325
RNASE2	P10153
RAG1	P15918
AHR	P35869
NEU1	Q99519
KRT16	P08779
SERPINE1	P05121
CTRL	P40313
GSTM1	P09488
GJA1	P17302
CASP8	Q14790
VDR	P11473
PRF1	P14222
PIK3CD	O00329
CDHR3	Q6ZTQ4
IL13RA1	P78552
MYLK	Q15746
ABCC1	P33527
KLK6	Q92876
RORC	P51449
LPO	P22079
SOCS1	O15524
IL21	Q9HBE4
VKORC1	Q9BQB6
ST14	Q9Y5Y6
SLC26A2	P50443
CA5A	P35218
CST6	Q15828
RPS23	P62266
PHC3	Q8NDX5
DSC1	Q08554
PDC	P20941
KLK14	Q9P0G3
DCD	P81605
MTUS2	Q5JR59
SPINK9	Q5DT21
DOP1A	Q5JWR5
TNFRSF4	P43489
SLAMF1	Q13291
TLR8	Q9NR97
NTRK2	Q16620
PPARG	P37231
DEFA1	P59665
CHIA	Q9BZP6
MME	P08473
PIP	P12273
LAMA3	Q16787
PTGER2	P43116
CDH1	P12830
GSTT1	P30711
NOD1	Q9Y239
TGFB3	P10600
DNAH8	Q96JB1
IL37	Q9NZH6
IL12A	P29459
CRH	P06850
CHIT1	Q13231
SMAD3	P84022
TNFAIP3	P21580
AKT1	P31749
NGFR	P08138
C5AR1	P21730
IL6R	P08887
CD19	P15391
BLK	P51451
CLCA1	A8K7I4
CXCR2	P25025
KIF3A	Q9Y496
JUN	P05412
IL11	P20809
LRP1	Q07954
ENTPD1	P49961
BMP6	P22004
MUC1	P15941
NTRK1	P04629
EPO	P01588
EPX,EPO	P11678
CXCR4	P61073
ABCA1	O95477
PRDM16	Q9HAZ2
FTO	Q9C0B1
DLG1	Q12959
RBX1	P62877
FAM20C	Q8IXL6
ST8SIA2	Q92186
FGF20	Q9NP95
BSND	Q8WZ55
OSTF1	Q92882
DYRK4	Q9NR20
AKR1E2	Q96JD6
CHRDL2	Q6WN34
FERD3L	Q96RJ6
SVIP	Q8NHG7
NKAIN3	Q8N8D7
SYCP2L	Q5T4T6
ZNF776	Q68DI1
TUSC1	Q2TAM9
WDR36	Q8NI36
BCL2	P10415
TF	P02787
TACR2	P21452
CP	P00450
ICOS	Q9Y6W8
SEMA6A	Q9H2E6
RETN	Q9HD89
ZAP70	P43403
LPP	Q93052
IL18RAP	O95256
TMEM232	C9JQI7
DAW1	Q8N136
PVALB	P20472
BDKRB2	P30411
CST1	P01037
APOA4	P06727
CAT	P04040
AKR1B1	P15121
TPSAB1	Q15661
ETS1	P14921
KDR	P35968
ERBB3	P21860
IL25	Q9H293
CCL8	P80075
SLPI	P03973
HLA-DQA2	P01906
EGR1	P18146
SIGLEC8	Q9NYZ4
BDH1	Q02338
AQP5	P55064
PLA2G2A	P14555
JAK3	P52333
GLI3	P10071
ABL2	P42684
EPS15	P42566
PPM1A	P35813
ENTPD6	O75354
PBX2	P40425
DHRS7	Q9Y394
CROCC	Q5TZA2
TMEM108	Q6UXF1
HIF1A	Q16665
C3AR1	Q16581
CHGA	P10645
TRPA1	O75762
IL17RB	Q9NRM6
CXCL1	P09341
TH	P07101
GJB2	P29033
TNFSF13B	Q9Y275
MUC2	Q02817
COX5A	P20674
MMP2	P08253
HSPA4	P34932
HLA-DOA	P06340
ERBB2	P04626
LCN1	P31025
CIITA	P33076
TPO	P07202
PTGDS	P41222
CAMK4	Q16566
LCK	P06239
CXCL11	O14625
ENO1	P06733
RMI2	Q96E14
GLCCI1	Q86VQ1
CD3D	P04234
ADAM10	O14672
CCR1	P32246
FCRL3	Q96P31
MATN2	O00339
HLA-DRB4	P13762
MUC4	Q99102
LTB4R	Q15722
MUC5B	Q9HC84
PTGER2,PTGER4	P35408
PPP1R3F	Q6ZSY5
IRAK4	Q9NWZ3
MAPK1	P28482
PLAU	P00749
GLB1	P16278
AHI1	Q8N157
IFT172	Q9UG01
CEP89	Q96ST8
IFT46	Q9NQC8
MTHFR	P42898
IL31RA	Q8NI17
ADM	P35318
IRF1	P10914
IL13RA2	Q14627
BCL6	P41182
C4A	P0C0L4
PRKCA	P17252
SEMA3A	Q14563
PLA2G6	O60733
CHI3L1	P36222
PSMB9	P28065
MSH5	O43196
TRAF6	Q9Y4K3
IDO1	P14902
MRC1	P22897
TNFSF10	P50591
FCAR	P24071
IFNGR1	P15260
CD163	Q86VB7
UBAC2	Q8NBM4
RTF1	Q92541
FAM76B	Q5HYJ3
AICDA	Q9GZX7
PHB	P35232
PSORS1C1	Q9UIG5
GSDMB	Q8TAX9
CCR9	P51686
EPRS1	P07814
CARD11	Q9BXL7
EDIL3	O43854
ALOX15	P16050
OSM	P13725
IL23A	Q9NPF7
KIAA1109	Q2LD37
XKR6	Q5GH73
RANBP6	O60518
ZBTB10	Q96DT7
RBM17	Q96I25
MYC	P01106
MICA	Q29983
ADAD1	Q96M93
ITCH	Q96J02
MUC7	Q8TAX7
PPARA	Q07869
SLC26A4	O43511
MICB	Q29980
ANAPC1	Q9H1A4
NAB2	Q15742
TGFBR3	Q03167
RORA	P35398
VIPR1	P32241
CD55	P08174
MEFV	O15553
DPP4	P27487
IL27	Q8NEV9
CCN2	P29279
CLCN3	P51790
AGT	P01019
KCNK2	O95069
SUCLG2	Q96I99
SIGLEC5	O15389
PARP1	P09874
IFNLR1	Q8IU57
MSX1	P28360
H2AX	P16104
HCP5	Q6MZN7
ADAM17	P78536
EBI3	Q14213
TJP1	Q07157
NOTCH1	P46531
TNC	P24821
ICAM2	P13598
STAT5A	P42229
IRF4	Q15306
FAF2	Q96CS3
PAPPA	Q13219
HLA-DRB5	Q30154
HLA-DQB2	P05538
HSPA8	P11142
CCL14	Q16627
PSMB8	P28062
KCNE4	Q8WWG9
ECM1	Q16610
BCL2L1	Q07817
VIPR2	P41587
MAPK8	P45983
SCG2	P13521
AGER	Q15109
GUSB	P08236
IL15RA	Q13261
CISH	Q9NSE2
WNT2B	Q93097
SPDEF	O95238
SERPINC1	P01008
STK11	Q15831
FOXO3	O43524
SERPINF1	P36955
HMOX2	P30519
EZH2	Q15910
RETREG1	Q9H6L5
NTRK3	Q16288
TBXT	O15178
IL23R	Q5VWK5
BCL2L12	Q9HB09
INS	P01308
TNFRSF14	Q92956
LGALS9	O00182
DEFB104A	Q8WTQ1
DEFB1	P60022
TRPC1	P48995
CDX1	P47902
RNF39	Q9H2S5
BRD2	P25440
HLA-DMB	P28068
HLA-DMA	P28067
HLA-DOB	P13765
GVQW3	Q3ZCU0
CYP2R1	Q6VVX0
MRPL4	Q9BYD3
MYDGF	Q969H8
P2RY12	Q9H244
ADCY10	Q96PN6
MC1R	Q01726
IL1RL1,ST2	Q01638
JAK1	P23458
ADH5	P11766
IL19	Q9UHD0
HMGB1	P09429
CST3	P01034
CYBB	P04839
SMAD2	Q15796
TNFRSF1A	P19438
PTHLH	P12272
IKZF3	Q9UKT9
A2M	P01023
CFD	P00746
SLC18A3	Q16572
IL1RAPL1	Q9NZN1
ERBB4	Q15303
BDKRB1	P46663
CSF2RB	P32927
VAV3	Q9UKW4
TNS1	Q9HBL0
SIM2	Q14190
GSDMA	Q96QA5
TAFA2	Q8N3H0
SFTPB	P07988
FCRL5	Q96RD9
FAM167A	Q96KS9
TIRAP	P58753
STAT5B	P51692
PON1	P27169
RTEL1	Q9NZ71
PHLDB1	Q86UU1
FCN2	Q15485
CREB1	P16220
CD244	Q9BZW8
CALCRL	Q16602
SERPINB1	P30740
CXCL12	P48061
DPP10	Q8N608
MAP2K5	Q13163
PFKFB3	Q16875
AAGAB	Q6PD74
TIPIN	Q9BVW5
SNAPC5	O75971
ZWILCH	Q9H900
SKOR1	P84550
IQCH	Q86VS3
HDAC11	Q96DB2
DMBT1	Q9UGM3
ASIC3	Q9UHC3
SCGB2A2	Q13296
SCGB2A1	O75556
C5	P01031
SHH	Q15465
KIF17	Q9P2E2
ATF6B	Q99941
ADORA3	P0DMS8
HTR2A	P28223
MPZ	P25189
IFNL1	Q8IU54
PTGER3	P43115
CNR2	P34972
NR1H2	P55055
ITSN2	Q9NZM3
UCN	P55089
CD5	P06127
ID2	Q02363
GPR183	P32249
ATF3	P18847
POU2AF1	Q16633
DUOX1	Q9NRD9
TNFSF18	Q9UNG2
LINC00299	Q6ZSB3
PMP2	P02689
THY1	P04216
ITGB1	P05556
FTH1	P02794
RAD50	Q92878
APOA1	P02647
MYD88	Q99836
RXRB	P28702
MANBA	O00462
AGPAT1	Q99943
SIPA1	Q96FS4
VPS52	Q8N1B4
OVOL1	O14753
GPSM3	Q9Y4H4
AP5B1	Q2VPB7
ICE2	Q659A1
TMEM75	Q8N9X5
DHODH	Q02127
IL6ST	P40189
TGIF1	Q15583
GZMA	P12544
S100A4	P26447
GAA	P10253
RBFOX3	A6NFN3
ADRA1D,ADRA1A	P25100
ADRA1A	P35348
AR	P10275
LEPR	P48357
RHOA	P61586
CD1A	P06126
IGF1R	P08069
NFE2L2	Q16236
MTNR1A	P48039
MAPK3	P27361
XCL1	P47992
PTPN6	P29350
KCNH2	Q12809
NFIA	Q12857
FCGR2B	P31994
TIMD4	Q96H15
CD34	P28906
ESR2	Q92731
INPP5D	Q92835
PFN1	P07737
LGALS1	P09382
NOX4	Q9NPH5
NOX1	Q9Y5S8
CYP27B1	O15528
CXCR5	P32302
RYBP	Q8N488
TNFSF8	P32971
NFATC2	Q13469
ORAI1	Q96D31
TNFRSF25	Q93038
FLG2	Q5D862
SPRR2A	P35326
SPRR2B	P35325
EDARADD	Q8WWZ3
STARD7	Q9NQZ5
IL1RL1	Q01638
GAD1	Q99259
CHRNA1	P02708
NMUR1	Q9HB89
CD200R1	Q8TD46
IL1RAP	Q9NPH3
FGF12	P61328
GABRA2	P47869
USP38	Q8NB14
LRBA	P50851
PDE4D	Q08499
CHD1	O14646
TNIP1	Q15025
GABRB2	P47870
H3C1	P68431
CNR1	P21554
TRAF3IP2	O43734
LY96	Q9Y6Y9
PAG1	Q9NWQ8
FABP4	P15090
PDCD1LG2	Q9BQ51
NINJ1	Q92982
TNFSF15	O95150
PRKCQ	Q04759
GAD2	Q05329
NEUROG3	Q9Y4Z2
CPN1	P15169
STIM1	Q13586
SPI1	P17947
P2RY6	Q15077
GAB2	Q9UQC2
TTC12	Q9H892
KMT2A	Q03164
SLC37A4	O43826
CLEC1A	Q8NC01
TAS2R10	Q9NYW0
TAS2R14	Q9NYV8
TAS2R31	P59538
CBX5	P45973
IRAK3	Q9Y616
GCH1	P30793
BATF	Q16520
BCL11B	Q9C0K0
SPRED1	Q7Z699
BCL2A1	Q16548
CXCL16	Q9H2A7
NLRP1	Q9C000
CD300A	Q9UGN4
SERPINB4	P48594
SERPINB3	P29508
PIN1	Q13526
C5AR2	Q9P296
LAIR1	Q6GTX8
CDH26	Q8IXH8
SUV39H1	O43463
EDA	Q92838
IKBKG	Q9Y6K9
GAB3	Q8WWW8

## Sheet: AR related genes from GeneCards
gene symbol	UNIPROT ID
IL13	P35225
IL4R	P24394
CCL11	P51671
TNF	P01375
IL5	P05113
IGHE	P01854
MS4A2	Q01362
RNASE3	P12724
IL4	P05112
FOXJ1	Q92949
ALOX5	P09917
IFNG	P01579
IL10	P22301
CXCL8	P10145
HRH1	P35367
FLG	P11362
FLG	P20930
FOXP3	Q9BZS1
CCL5	P13501
IL17A	Q16552
ICAM1	P05362
HNMT	P50135
CCL17	Q92583
IL18	Q14116
TSLP	Q969D9
SPINK5	Q9NQ38
IL6	P05231
IL9	P15248
CCR3	P51677
IL1B	P01584
ELANE	P08246
CSF2	P04141
VCAM1	P19320
MPO	P05164
NGF	P01138
GATA3	P23771
IL33	O95760
IL16	Q14005
CCL24	O00175
FCER2	P06734
SELE	P16581
IL2	P60568
FCER1A	P12319
IL3	P08700
VIP	P01282
PLA2G7	Q13093
TAC1	P20366
ALB	P02768
ALB	Q8TES7
TLR4	O00206
KNG1	P01042
SCGB1A1	P11684
CCL2	P13500
IL2RA	P01589
HLA-G	P17693
STAT6	P42226
TPT1	P13693
TLR2	O60603
NR3C1	P04150
STAT1	P42224
CTLA4	P16410
CCL26	Q9Y258
CD4	P01730
HLA-DRB1	P01911
SDAD1	Q9NVU7
PRG2	Q6T4P5
PRG2	Q92626
CCL3	P10147
CCL22	O00626
CYSLTR1	Q9Y271
CD14	P08571
HAVCR1	Q96D42
IL1A	P01583
PTGDR2	Q9Y5Y4
CD40LG	P29965
SELL	P14151
CXCR3	P49682
CCR6	O00421
CCR6	P51684
HLA-DQB1	P01920
CD69	Q07108
IL31	Q6EBC2
TBXA2R	P21731
CLC	Q05315
CLC	Q9UBD9
BDNF	P23560
IL21R	Q9HBE5
CCR4	P51679
CCR4	Q9UK39
CCR4	Q9ULM6
ITGAM	P11215
CSN1S1	P47710
TLR9	Q9NR96
ICOSLG	O75144
HLA-DPB1	P04440
CCL7	P80098
CCL13	Q99616
CXCL10	P02778
DEFB4A	O15263
TLR3	O15455
ENPP3	O14638
SOCS3	O14543
F2RL1	P55085
CD86	P42081
KITLG	P21583
CFTR	P13569
PLCG2	P16885
MBL2	P11226
SYK	P43405
NOD2	Q9HC29
CD8A	P01732
CD40	P25942
ITGB2	P05107
ADAM33	Q9BZ11
HRH4	Q9H3N8
ADRB2	P07550
CYP3A4	P08684
SERPINA3	P01011
CCL4	P13236
TGFB1	P01137
CMA1	P23946
TACR1	P25103
CALCA	P01258
CALCA	P06881
CCL20	P78556
PHF11	Q9UIL8
S100A7	P31151
IL15	P40933
LGALS3	P17931
CD28	P10747
CSF3	P09919
IL12RB1	P42701
CCL27	Q9Y4X3
CXCL9	Q07325
TNFRSF8	P28908
LTA	P01374
SELP	P16109
SELP	P49908
CCR7	P32248
PPBP	P02775
HLA-B	P01889
DNAH5	Q8TE73
MUC5AC	P98088
CX3CR1	P49238
NTF3	P20783
TIMP1	P01033
KIT	P10721
STAT3	P40763
CCL1	P22362
CRLF2	Q9HC73
FCGR3A	P08637
CARMIL2	Q6F5E8
SOD1	P00441
CXCR1	P25024
CCL18	P55774
PDE4A	P27815
NPSR1	Q6W5P4
LTA4H	P09960
ITK	Q08881
ITGA4	P13612
SIK3	Q9Y2K2
FCGR1A	P12314
IL2RB	P14784
NOS2	P35228
NOS2	P60321
NPY	P01303
IL1R1	P14778
AOC1	P19801
LALBA	P00709
CAMP	P49913
CAMP	Q96JM3
NPS	P0C0P6
CRP	P02741
CX3CL1	P78423
RAG2	P55895
TRPV1	Q8NER1
CSN3	P07498
CSN3	Q9UNS2
PGM3	O95394
COX4I2	Q96KJ9
PRTN3	P24158
IL17D	Q8TAD2
GZMB	P10144
POSTN	Q15063
NTF4	P34130
TNFRSF18	Q9Y5U5
MMP9	P14780
FN1	P02751
SFTPD	P35247
IL10RA	Q13651
MIF	P03971
MIF	P14174
AQP3	Q92482
EDN1	P05305
HLA-DQA1	P01909
FLNC	Q14315
KLK7	P49862
H2AC18	Q6FI13
KRT14	P02533
CCR5	P51681
PTGS1	P23219
TGM3	Q08188
KLK5	Q9Y337
CDSN	Q15517
ICAM3	P32942
IVL	P07476
TPMT	P51580
EGFR	P00533
LTF	P02788
POMC	P01189
ATP12A	P54707
CD83	Q01151
ATP4A	P20648
LORICRIN	P23490
PSIP1	O75475
TMEM79	Q9BSE2
CSTA	P01040
WAS	P42768
TXK	P42681
SPN	O75398
SPN	P16150
TNFRSF1B	P20333
CD79A	P11912
ADSL	P30566
KCNJ11	Q14654
CTSE	P14091
CYP4F22	Q6NT55
DEFB103B,DEFB103A	P81534
GHITM	Q9H3K2
TAP2	Q03519
TAP2	Q9UDX4
HLA-DPA1	P20036
SPP1	P10451
SPP1	Q9BX95
DNAL1	Q4LDG9
RSPH4A	Q5TD94
RSPH9	Q9H1X1
HYDIN	Q4G0P3
FAS	P25445
FAS	P49327
PI3	P19957
PDCD1	Q15116
RFXANK	O14593
ARSB	P15848
FASLG	P48023
MRGPRX2	Q96LB1
IL12B	P29460
SPAG1	Q07617
RSPH1	Q8WYR4
LRRC6	Q86X45
DNAAF5	Q86Y56
CFAP298	P57076
ACE	P12821
DNAI2	Q9GZS0
DNAH1	Q9P2D7
CCDC103	Q8IW40
SCP2	O14595
SCP2	P22307
SCP2	Q9BX26
ITGAL	P20701
TAP1	Q03518
CD1D	P15813
BRCA2	P51587
FGF5	P12034
ARID1B	Q8NFD5
SFTPA1	Q8IWL2
COPS7A	Q9UBW8
CD63	P08962
NME8	Q8N427
DNAL1,DNAH9	Q9NYC9
ZMYND10	O75800
ARMC4	Q5T2S8
DNAAF2	Q9NVR5
MCIDAS	D6RGH6
DNAI1	Q9UI46
IL1RN	P18510
MBP	P02686
PRG2,MBP	P13727
TGFB2	P61812
CYP2C9	P11712
PPIG	Q13427
DSG1	Q02413
IL18R1	Q13478
BGLAP	P02818
IL17F	Q96PD4
IL7R	P16871
TBX21	Q9UL17
THBD	P07204
SPEF2	Q9C093
EMSY	Q7Z589
COTL1	Q14019
TLR1	Q15399
CCNO	P22674
DNAH11	Q96DT5
RPGR	Q92834
CCDC151	A5D8V7
CCDC40	Q4G0X9
CCDC114	Q96M63
CCDC65	Q8IXS2
DNAAF1	Q8NEP3
DNAAF3	Q8N9W5
CCDC39	Q9UFE4
RSPH3	Q86UC2
DRC1	Q96MC2
DRC1	Q9UBG3
TNFSF11	O14788
CD2AP	Q9Y5K6
NFKB1	P19838
GAS8	O95995
TTC25	Q96NG3
IL3RA	P26951
PTGDR	Q13258
CLEC7A	Q9BXN2
HDC	P19113
HDC	Q9UBI9
ABCB1	P08183
CD2	P06729
IL5RA	Q01344
SST	P61278
HLA-A	P04439
C3	P01024
PRKAR1B	P31321
CFAP300	Q9BRQ4
SFTPA2	Q8IWL1
FCGR2A	P12318
PDCL	Q13371
SUOX	P51687
G6PD	P11413
HP	P00738
LTC4S	Q16873
DCXR	Q7Z4W1
CTSG	P08311
CETP	P11597
VEGFA	P15692
HLA-DRA	P01903
CSF1	P09603
TLR10	Q9BXR5
DOCK8	Q8NF50
FCER1G	P30273
STK36	Q9NRP7
FCGR3B	O75015
HRH2	P25021
CASP3	P42574
SERPINA1	P01009
OFD1	O75665
LRRC56	Q8IYG6
DNAJB13	P59910
GAS2L2	Q8NHY3
DNAAF4	Q8WXU2
DNAAF6	Q9NQM4
CFAP221	Q4G0U5
IL12RB2	Q99665
MMP1	P03956
TGFBR1	P36897
PTGS2	P35354
TET2	Q6N021
CXCL5	P42830
PTPRC	P08575
PF4	P02776
CD68	P34810
GPT	P24298
CD80	P33681
ALOX5AP	P20292
NAGLU	P54802
HAVCR2	Q8TDQ0
TNFSF4	P23510
HSPG2	P98160
GNLY	P22749
HLA-C	P10321
IL7	P13232
NFKBIA	P25963
BPIFA1	Q9NP55
DGKE	P52429
SPTBN2	O15020
FIP1L1	Q6UN15
SLAMF8	Q9P0V8
IL22	Q9GZX6
CD274	Q9NZQ7
CLEC16A	Q2KHT3
PITX2	Q99697
NOS3	P29474
NOS3	P60323
TGFBR2	P37173
CCR8	P51685
LEP	P41159
TLR6	Q9Y2C9
PIK3CG	P48736
ADIPOQ	Q15848
PDGFRA	P16234
TNFRSF10A	O00220
IFNA2	P01563
DSP	P15924
GSTP1	P09211
TGM1	P22735
TLR7	Q9NYK1
LYN	P07948
IL1RAPL2	Q9NP60
GBA	P04062
CXCL2	P19875
CYSLTR2	Q9NS75
MAPK14	Q16539
ADA	P00813
TNNI3	P19429
FBN1	P35555
HMOX1	P09601
NLRP3	Q96P20
ELN	P15502
AIRE	O43918
PNPLA6	Q8IY17
SLC26A5	P58743
KLK4	Q9Y5K2
YBX2	Q9Y2T7
PTPN22	Q9Y2R2
ARG1	P05089
RBFOX1	Q9NWB1
SCGB3A2	Q96PL1
SLC25A46	Q96AG3
NAT2	P11245
NAT2	Q6N069
NAT2	Q9H2H9
CD164	Q04900
PMP22	Q01453
PMP22	Q9NR77
LRRC32	Q14392
TRPM8	Q7Z2W7
ESR1	P03372
TAPBP	O15533
NOS1	P29475
NOS1	Q8WY41
IFNB1	P01574
ORMDL3	Q8N138
JAK2	O60674
RELA	Q04206
ADAM8	P78325
RNASE2	P10153
RAG1	P15918
AHR	P35869
NEU1	Q99519
KRT16	P08779
SERPINE1	P05121
CTRL	P40313
GSTM1	P09488
GJA1	P17302
CASP8	Q14790
VDR	P11473
PRF1	P14222
PIK3CD	O00329
CDHR3	Q6ZTQ4
IL13RA1	P78552
MYLK	Q15746
ABCC1	P33527
KLK6	Q92876
RORC	P51449
LPO	P22079
SOCS1	O15524
IL21	Q9HBE4
CYP2B6	P20813
VKORC1	Q9BQB6
ST14	Q9Y5Y6
SLC26A2	P50443
CA5A	P35218
CST6	P04080
CST6	Q15828
RPS23	P62266
PHC3	Q8NDX5
DSC1	P53805
DSC1	Q08554
PDC	P20941
KLK14	Q9P0G3
DCD	P81605
MTUS2	Q5JR59
SPINK9	Q5DT21
DOP1A	Q5JWR5
TNFRSF4	P43489
SLAMF1	Q13291
TLR8	Q9NR97
NTRK2	Q16620
PPARG	P37231
DEFA1	P59665
CHIA	Q9BZP6
MME	P08473
CYP2D6	P10635
PIP	P12273
LAMA3	Q16787
PTGER2	P43116
CDH1	P12830
CDH1	Q9UM11
GSTT1	P30711
NOD1	Q9Y239
TGFB3	P10600
DNAH8	Q96JB1
IL37	Q9NZH6
IL12A	P29459
CRH	P06850
CHIT1	Q13231
SMAD3	P84022
TNFAIP3	P21580
AKT1	P31749
NGFR	P08138
C5AR1	P21730
IL6R	P08887
CD19	P15391
BLK	P51451
CLCA1	A8K7I4
CXCR2	P25025
KIF3A	Q9Y496
JUN	P05412
IL11	P20809
LRP1	Q07954
ENTPD1	P49961
BMP6	P22004
MUC1	P15941
NTRK1	P04629
EPO	P01588
EPX,EPO	P11678
CXCR4	P61073
ABCA1	O95477
PRDM16	Q9HAZ2
FTO	Q9C0B1
DLG1	Q12959
RBX1	P62877
FAM20C	Q8IXL6
ST8SIA2	Q92186
FGF20	Q9NP95
BSND	Q8WZ55
OSTF1	Q92882
DYRK4	Q9NR20
AKR1E2	Q96JD6
CHRDL2	Q6WN34
FERD3L	Q96RJ6
SVIP	Q8NHG7
NKAIN3	Q8N8D7
SYCP2L	Q5T4T6
ZNF776	Q68DI1
TUSC1	Q2TAM9
WDR36	Q8NI36
BCL2	P10415
TF	P02787
TACR2	P21452
CP	P00450
ICOS	Q9Y6W8
SEMA6A	Q9H2E6
RETN	Q9HD89
ZAP70	P43403
LPP	Q93052
IL18RAP	O95256
TMEM232	C9JQI7
DAW1	Q8N136
PVALB	P20472
BDKRB2	P30411
CST1	P01037
APOA4	P06727
CAT	P04040
CAT	Q6IB77
AKR1B1	P15121
TPSAB1	Q15661
ETS1	P14921
KDR	P35968
ERBB3	P21860
IL25	Q9H293
CCL8	P80075
SLPI	P03973
HLA-DQA2	P01906
EGR1	P18146
SIGLEC8	Q9NYZ4
BDH1	Q02338
AQP5	P55064
PLA2G2A	P14555
JAK3	P52333
GLI3	P10071
ABL2	P42684
EPS15	P42566
PPM1A	P35813
ENTPD6	O75354
PBX2	P40425
DHRS7	Q9Y394
CROCC	Q5TZA2
TMEM108	Q6UXF1
HIF1A	Q16665
C3AR1	Q16581
CHGA	P10645
TRPA1	O75762
IL17RB	Q9NRM6
CXCL1	P09341
TH	P07101
GJB2	P29033
TNFSF13B	Q9Y275
MUC2	Q02817
COX5A	P20674
MMP2	P08253
HSPA4	P34932
HLA-DOA	P06340
ERBB2	P04626
LCN1	P31025
CIITA	P33076
TPO	P07202
PTGDS	P41222
CAMK4	Q16566
LCK	P06239
CXCL11	O14625
ENO1	P06733
RMI2	Q96E14
GLCCI1	Q86VQ1
CD3D	P04234
ADAM10	O14672
CCR1	P32246
FCRL3	Q96P31
MATN2	O00339
HLA-DRB4	P13762
MUC4	Q99102
LTB4R	Q15722
MUC5B	Q9HC84
PTGER2,PTGER4	P35408
PPP1R3F	Q6ZSY5
IRAK4	Q9NWZ3
CHRM3	P20309
MAPK1	P28482
PLAU	P00749
GLB1	P16278
AHI1	Q8N157
IFT172	Q9UG01
CEP89	Q96ST8
IFT46	Q9NQC8
MTHFR	P42898
IL31RA	Q8NI17
ADM	P35318
IRF1	P10914
IL13RA2	Q14627
BCL6	P41182
C4A	P0C0L4
PRKCA	P17252
SEMA3A	Q14563
PLA2G6	O60733
CHI3L1	P36222
PSMB9	P28065
MSH5	O43196
TRAF6	Q9Y4K3
IDO1	P14902
MRC1	P22897
TNFSF10	P50591
FCAR	P24071
IFNGR1	P15260
CD163	Q86VB7
UBAC2	Q8NBM4
RTF1	Q92541
FAM76B	Q5HYJ3
AICDA	Q9GZX7
PHB	P35232
PSORS1C1	Q9UIG5
GSDMB	Q8TAX9
CCR9	P51686
EPRS1	P07814
CARD11	Q9BXL7
EDIL3	O43854
ALOX15	P16050
OSM	P13725
IL23A	Q9NPF7
KIAA1109	Q2LD37
XKR6	Q5GH73
RANBP6	O60518
ZBTB10	Q96DT7
RBM17	Q96I25
MYC	P01106
MICA	Q29983
ADAD1	Q96M93
ITCH	Q96J02
MUC7	Q8TAX7
PPARA	Q07869
SLC26A4	O43511
MICB	Q29980
ANAPC1	Q9H1A4
NAB2	Q15742
TGFBR3	Q03167
RORA	P35398
VIPR1	P32241
CYP2C19	P33261
CD55	P08174
CHRM2	P08172
MEFV	O15553
DPP4	P27487
IL27	Q8NEV9
CCN2	P29279
CLCN3	P51790
AGT	P01019
KCNK2	O95069
KCNK2	Q13303
SUCLG2	Q96I99
SIGLEC5	O15389
PARP1	P09874
IFNLR1	Q8IU57
MSX1	P28360
H2AX	P16104
HCP5	Q6MZN7
ADAM17	P78536
EBI3	Q14213
TJP1	Q07157
NOTCH1	P46531
TNC	P24821
ICAM2	P13598
STAT5A	P42229
IRF4	Q15306
FAF2	Q96CS3
PAPPA	Q13219
HLA-DRB5	Q30154
HLA-DQB2	P05538
HSPA8	P11142
CCL14	Q16627
PSMB8	P28062
KCNE4	Q8WWG9
ECM1	Q16610
BCL2L1	Q07817
VIPR2	P41587
MAPK8	P45983
SCG2	O00255
SCG2	P13521
AGER	Q15109
GUSB	P08236
IL15RA	Q13261
CISH	Q9NSE2
WNT2B	Q93097
SPDEF	O95238
SERPINC1	P01008
STK11	Q15831
FOXO3	O43524
SERPINF1	P36955
HMOX2	P30519
EZH2	Q15910
RETREG1	Q9H6L5
NTRK3	Q16288
TBXT	O15178
IL23R	Q5VWK5
HSD11B1	P28845
HSD11B2	P80365
BCL2L12	Q9HB09
INS	P01308
TNFRSF14	Q92956
LGALS9	O00182
DEFB104A	Q8WTQ1
DEFB1	P60022
TRPC1	P48995
CDX1	P47902
RNF39	Q9H2S5
BRD2	P25440
HLA-DMB	P28068
HLA-DMA	P28067
HLA-DOB	P13765
GVQW3	Q3ZCU0
CYP2R1	Q6VVX0
MRPL4	Q9BYD3
MYDGF	Q969H8
SLC22A2	O15244
P2RY12	Q9H244
ADCY10	Q96PN6
MC1R	Q01726
IL1RL1,ST2	Q01638
JAK1	P23458
ADH5	P11766
IL19	Q9UHD0
SLC6A4	P31645
HMGB1	P09429
CST3	P01034
CYBB	P04839
SMAD2	Q15796
TNFRSF1A	P19438
PTHLH	P12272
IKZF3	Q9UKT9
A2M	P01023
CFD	P00746
SLC18A3	Q16572
IL1RAPL1	Q9NZN1
ERBB4	Q15303
BDKRB1	P46663
CSF2RB	P32927
VAV3	Q9UKW4
TNS1	Q9HBL0
SIM2	Q14190
GSDMA	Q96QA5
TAFA2	Q8N3H0
SLC22A5	O76082
SFTPB	P07988
FCRL5	Q96RD9
FAM167A	Q96KS9
TIRAP	P58753
STAT5B	P51692
PON1	P27169
RTEL1	Q9NZ71
PHLDB1	Q86UU1
FCN2	Q15485
CREB1	P16220
CD244	Q9BZW8
CALCRL	Q16602
SERPINB1	P30740
CXCL12	P48061
DPP10	Q8N608
MAP2K5	Q13163
PFKFB3	Q16875
AAGAB	Q6PD74
TIPIN	Q9BVW5
SNAPC5	O75971
ZWILCH	Q9H900
SKOR1	P84550
IQCH	Q86VS3
HDAC11	Q96DB2
DMBT1	Q9UGM3
ASIC3	Q9UHC3
SCGB2A2	Q13296
SCGB2A1	O75556
C5	P01031
SHH	Q15465
KIF17	Q9P2E2
ATF6B	Q99941
ADORA3	P0DMS8
HTR2A	P28223
MPZ	P25189
IFNL1	Q8IU54
PTGER3	P43115
SLCO1B1	Q9Y6L6
CYP3A5	P20815
CNR2	P34972
NR1H2	P55055
ITSN2	Q9NZM3
PTAFR	P25105
UCN	P55089
CD5	P06127
ID2	Q02363
GPR183	P32249
ATF3	P18847
POU2AF1	Q16633
DUOX1	Q9NRD9
TNFSF18	Q9UNG2
LINC00299	Q6ZSB3
PLA2G4A	P47712
PMP2	P02689
THY1	P04216
ITGB1	P05556
ANXA1	P04083
FTH1	P02794
RAD50	Q92878
APOA1	P02647
MYD88	Q99836
SERPINA6	P08185
RXRB	P28702
MANBA	O00462
AGPAT1	Q99943
SIPA1	Q96FS4
VPS52	Q8N1B4
OVOL1	O14753
GPSM3	Q9Y4H4
AP5B1	Q2VPB7
ICE2	Q659A1
TMEM75	Q8N9X5
DHODH	Q02127
IL6ST	P40189
TGIF1	Q15583
GZMA	P12544
S100A4	P26447
GAA	P10253
RBFOX3	A6NFN3
ADRA1D,ADRA1A	P25100
ADRA1A	P35348
AR	P10275
LEPR	O15243
LEPR	P48357
RHOA	P61586
CD1A	P06126
IGF1R	P08069
NFE2L2	Q16236
MTNR1A	P48039
MAPK3	P27361
XCL1	P47992
PTPN6	P29350
KCNH2	Q12809
NFIA	Q12857
FCGR2B	P31994
TIMD4	Q96H15
CD34	P28906
ESR2	Q92731
INPP5D	Q92835
PFN1	P07737
LGALS1	P09382
NOX4	Q9NPH5
NOX1	Q9Y5S8
CYP27B1	O15528
CXCR5	P32302
RYBP	Q8N488
TNFSF8	P32971
NFATC2	Q13469
ORAI1	Q96D31
CD160	O95971
HMGCR	P04035
CCR2	P41597
PRKCQ	Q04759
LACTB	P83111
CHUK	O15111
TIMP2	P16035
NFATC1	O95644
MYH11	P35749
REL	Q04864
POU2F1	P14859
CD200R1	Q8TD46
MMP8	P22894
MUS81	Q96NY9
LSM4	Q9Y4Z0
EP300	Q09472
SH2B3	Q9UQQ2
LTB4R2	Q9NPC1
CYP1A1	P04798
CTNND1	O60716
OXA1L	Q15070
S100A12	P80511
ALDH2	P05091
SMAD4	Q13485
RARA	P10276
CSNK2B	P67870
BCL2L11	O43521
SKIV2L	Q15477
TPD52	P55327
DDX39B	Q13838
SESN3	P58005
PLCL1	Q15111
PRELID1	Q9Y255
MLN	P0DMT0
MLN	P12872
LY6G5B	Q8NDX9
CD200R1L	Q6Q8B3
SAPCD1	Q5SSQ6
TTC6	Q86TZ1
RTP3	Q9BQQ7
MS4A1	P11836
HRH3	Q9Y5N1
CD93	Q9NPY3
IKBKG	Q9Y6K9
ADRA2A	P08913
TRAF1	Q13077
UBC	P0CG48
PLA2G5	P39877
KLK3	P03952
KLK3	P07288
CYP1A2	P05177
PLAT	P00750
MTOR	P42345
CYP24A1	Q07973
IL17C	Q9P0M4
LRG1	P02750
PDE4D	Q08499
MERTK	Q12866
MYB	P10242
FLI1	Q01543
CD247	P20963
PSEN2	P49810
FOXO1	Q12778
CSK	P41240
NCF4	Q15080
RUNX1	Q01196
AKR1C2	P52895
ATF6	P18850
CEBPA	P49715
NCSTN	Q92542
PPP2R1B	P30154
POU5F1	Q01860
AQP2	P41181
MAP3K11	Q16584
ACADS	P16219
PCYT1A	P49585
HSD17B4	P51659
PSMA6	P60900
PAK2	Q13177
DDX6	P26196
SIN3A	Q96ST3
NOTCH4	Q99466
SKI	P12755
PPP1CB	P62140
SMARCE1	Q969G3
SIK2	Q9H0K1
TNFRSF11A	Q9Y6Q6
PTPN12	Q05209
BAK1	Q16611
APOA5	Q6Q788
APOA2	P02652
CLDN14	O95500
DAXX	Q9UER7
NDUFS2	O75306
PROK2	Q9HC23
SDHC	Q99643
SPRY4	Q9C004
PIP5K1A	Q99755
KMT2A	Q03164
TCF7	P36402
KLF6	Q99612
ITPKB	P27987
KCNE3	Q9Y6H6
PYGB	P11216
KLF5	Q13887
LITAF	Q99732
APOC3	P02656
ATG16L1	Q676U5
CLK3	P49761
HFE	Q30201
RGS14	O43566
RNF168	Q8IYW5
MPST	P25325
PCSK7	Q16549
RUNX3	Q13761
NSD1	Q96L73
SLC22A4	Q9H015
IQGAP1	P46940
PTPRK	Q15262
TNFRSF6B	O95407
TREH	O43280
PTTG1	O95997
SUFU	Q9UMX1
EGR2	P11161
P2RX4	Q99571
SYNGAP1	Q96PV0
SULT1A1	P50225
ZFP36L1	Q07352
ADAMTS4	O75173
BANF1	O75531
ABCB5	Q2M3G0
ATXN2	Q99700
DDAH2	O95865
RPS26	P62854
RAB5B	P61020
SULT1A2	P50226
VTI1B	Q9UEU0
GNPDA1	P46926
ALG9	Q9H6U8
ADNP	Q9H2P0
AFF4	Q9UHB7
FOSL2	P15408
MFAP2	P55001
CEP57	Q86XR8
CELF2	O95319
RING1	Q06587
D2HGDH	Q8N465
NDUFAF1	Q9Y375
PRPF6	O94906
SETDB1	Q15047
RERE	Q9P2R6
ITPKA	P23677
ITGB8	P26012
RBKS	Q9H477
PPCDC	Q96CD2
XPNPEP3	Q9NQH7
VPS11	Q9H270
UIMC1	Q96RL1
ABCB9	Q9NP78
GFRA3	O60609
B3GALT4	O96024
ATG4B	Q9Y4P1
BACH2	Q9BYV9
ARHGAP15	Q53QZ3
LSM2	Q9Y333
ANKH	Q9HCJ1
MDC1	Q14676
ABHD12	Q8N2K0
ACTR1A	P61163
CD6	P30203
CRTAP	O75718
RGS19	P49795
PDLIM7	Q9NR12
SLC35D1	Q9NTN3
PHF1	O43189
TAX1BP1	Q86VP1
DHX16	O60231
POLD3	Q15054
RASA2	Q15283
GJA10	P57773
GJA10	Q969M2
GPA33	Q99795
B4GALT3	O60512
FGL2	Q14314
ARHGEF16	Q5VV41
BNC2	Q6ZN30
ABCF1	Q8NE71
HS3ST3B1	Q9Y662
BTN3A1	O00481
CBLN1	P23435
GPR18	Q14330
RGL2	O15211
NEGR1	Q7Z3B1
NEK6	Q9HC98
CRTC3	Q6UUV7
PPP2R3C	Q969Q6
SNX27	Q96L92
RPS6KC1	Q96S38
SLC7A10	Q9NS82
NRBP1	Q9UHY1
SLC25A36	Q96CQ1
SLC15A2	Q16348
IP6K3	Q96PC2
PHF19	Q5T6S3
LEMD2	Q8NC56
KIFC1	Q9BW19
JAZF1	Q86VZ6
RALGAPA1	Q6GYQ0
MSI1	O43347
THEM4	Q5T1C6
THEMIS	Q8N1K5
ZFYVE26	Q68DK2
ZNF217	O75362
CARD6	Q9BX69
CCHCR1	Q8TD31
EYA2	O00167
MAN2C1	Q9NTJ4
GIMAP4	Q9NUV9
CDK2AP1	O14519
CLSTN1	O94985
COL15A1	P39059
CDC23	Q9UJX2
RNF144A	P50876
CREG1	O75629
PPP1R10	Q96QC0
PPT2	Q9UMR5
SPSB1	Q96BD6
TSHZ2	Q9NRE2
KLF12	Q9Y4X4
TEF	Q10587
SCAMP2	O15127
OTULIN	Q96BN8
LMAN2	Q12907
ZMYND8	Q9ULU4
ABO	P16442
MDN1	Q9NU22
BATF3	Q9NR55
ATP10B	O94823
ASCL2	Q99929
ADO	Q96SZ5
AKAP11	Q9UKA4
CSDC2	Q9Y534
BTN2A1	Q7KYR7
BTN2A2	Q8WVV5
COG6	Q9Y2V7
DIDO1	Q9BTC0
NANP	Q8TBE9
GPN1	Q9HCN4
DDX31	Q9H8H2
NDFIP1	Q9BT67
RPS25	P62851
NFKBIL1	Q9UBC1
PMEL	P40967
SLC25A33	Q9BSK2
NUB1	Q9Y5A7
SENP5	Q96HI0
TNFAIP8	O95379
UCKL1	Q9NWZ5
UPK2	O00526
RAD51B	O15315
TM9SF2	Q99805
DUSP12	Q9UNI6
STX18	Q9P2W9
ZFP64	Q9NTW7
ZNF365	Q70YC4
ZNF365	Q70YC5
ZNF687	Q8N1G0
WIPF2	Q8TF74
ARHGAP27	Q6ZUM4
FBXL2	Q9UKC9
FKBPL	Q9UIM3
BUD13	Q9BRD0
C12orf65	Q9H3J6
BTG4	Q9NY30
BTN3A2	P78410
GIMAP5	Q96F15
GIMAP6	Q6P9H5
GIMAP7	Q8NHV1
MMEL1	Q495T6
DPY19L3	Q6ZPD9
MOB4	Q9Y3A3
IKZF4	Q9H2S9
SDK1	Q7Z5N4
NINL	Q9Y2I6
PLB1	Q6P1J6
OLIG3	Q7RTU3
SLC2A4RG	Q9NR83
TRMT10C	Q7L0Y3
TCF19	Q9Y242
SURF6	O75683
LAYN	Q6UX15
SCAMP5	Q8TAC9
KCNG1	Q9UIX4
WDR46	O15213
ZNF346	Q9UL40
ZNF652	Q9Y2D9
ZBTB38	Q8NAP3
CASC3	O15234
CCDC91	Q7Z6B0
ATG9B	Q674R7
BCL9L	Q86UU0
ABT1	Q9ULW3
FOXR1	Q6PIV2
BTN3A3	O00478
GIMAP2	Q9UG22
HINFP	Q9BQA5
DEDD	O75618
NIPSNAP3B	Q9BS92
PITPNM2	Q9BZ72
TPRG1	Q6ZUI0
TATDN3	Q17R31
RCSD1	Q6JBY9
SPPL3	Q8TCT6
ZPBP2	Q6X784
ZPR1	O75312
VASH2	Q86V25
FAM193B	Q96PV7
FAM177A1	Q8N128
GAL3ST2	Q9H3Q3
CAPSL	Q8WWF8
PRM2	P04554
EGFL8	Q99944
RPP25	Q9BUL9
PIGX	Q8TBF5
TNP1	P09430
STARD6	P59095
TCHH	Q07283
TCHHL1	Q5QJ38
RFTN2	Q52LD8
WDR43	Q15061
ZCCHC2	Q9C0B9
ZNF507	Q8TCN5
CACFD1	Q9UGQ2
GPANK1	O95872
MIER1	Q8N108
FBXO22	Q8NEZ5
ANKRD46	Q86W74
C12orf43	Q96C57
C15orf39	Q6ZRI6
GIMAP1	Q8WWP7
CEP19	Q96LK0
HMGN4	O00479
DMXL1	Q9Y485
MUCL1	Q96DR8
RNF214	Q8ND24
DCAF5	Q96JK2
NELFE	P18615
SPHKAP	Q2M3C7
NGRN	Q9NPE2
OGFOD2	Q6N063
SLC9B1	Q4ZJI4
OAZ3	Q9UMX2
NRROS	Q86YC3
TOMM40L	Q969M1
TNP2	Q05952
UBXN7	O94888
LIME1	Q9H400
TESPA1	A2RU30
RAPGEFL1	Q9UHV5
THAP4	Q8WY91
GPATCH1	Q9BRR8
FAM71A	Q8IYT1
GSAP	A4D1B5
NRM	Q8IXM6
SETD4	Q9NVD3
SLC45A1	Q9Y2W3
PCDHB7	Q9Y5E2
PXYLP1	Q8TE99
SUPT7L	O94864
ZCCHC10	Q8TBK6
ZNF512	Q96ME7
KRT222	Q8N1A0
LMBRD2	Q68DH5
LRRIQ3	A6PVS8
H4C3	P62805
DCAF1	Q9Y4B6
OBP2B	Q9NPH6
PSORS1C2	Q9UIG4
KRTAP3-2	Q9BYR7
PRR5L	Q6MZQ0
LINGO4	Q6UY18
ATP5MG	O75964
H1-3	P16402
H1-6	P22492
ZDHHC12	Q96GR4
C6orf47	O95873
LRRC43	Q8N309
H2BC5	P58876
PRM3	Q9NNZ6
TEX33	O43247
TMPPE	Q6ZT21
DLEU1	O43261
ZNF322	Q6U7Q0
ZNF774	Q6NX45
FBH1	Q8NFZ0
CFAP126	Q5VTH2
SFTA2	Q6UW10
PHETA1	Q8N4B1
RELCH	Q9P260
PRXL2B	Q8TBF2
MFSD13A	Q14CX5
DELEC1	Q9P2X7
SPATA45	Q537H7
MUC22	E2RYF6
STUM	Q69YW2
BTN2A3P	Q96KV6
FAM157A	C9JC47
MST1L	Q2TV78
MEIKIN	A0A087WXM9
C9orf92	A6NGG3
GABARAPL3	Q9BY60
FAM182A	Q5T1J6
C5orf66	Q9H5L9
HCG22	E2RYF7
IRF1-AS1	Q8N8D9
PPP1R2P1	Q96PQ5
CROCCP2	Q86T23
CROCCP3	Q8IVE0
FAM172BP	A6NC97
FLVCR1-DT	Q8TAF5
DNM1P34	Q6PK57
ARF1P2	Q8IVW1
F2R	P25116

## Sheet: AR related genes from OMIM
gene symbol	UNIPROT ID
TNFRSF18	Q9Y5U5
TNFRSF4	P43489
TNFRSF25	Q93038
PIK3CD	O00329
CNR2	P34972
PTGER3	P43115
GSTM1	P09488
CHIA	Q9BZP6
NGF	P01138
RORC	P51449
FLG	P11362
FLG	P20930
FLG2	Q5D862
SPRR2A	P35326
SPRR2B	P35325
IL6R	P08887
FCER1A	P12319
FCER1G	P30273
FCGR2A	P12318
FCGR2B	P31994
SELP	P16109
SELP	P49908
TNFSF18	Q9UNG2
PTGS2	P35354
IL10	P22301
EDARADD	Q8WWZ3
STARD7	Q9NQZ5
IL1RL1	Q01638
IL1B	P01584
HNMT	P50135
GAD1	Q99259
CHRNA1	P02708
NMUR1	Q9HB89
PDCD1	Q15116
HRH1	P35367
CX3CR1	P49238
CCR8	P51685
CCR3	P51677
CCR5	P51681
ZMYND10	O75800
DNAH1	Q9P2D7
CD200R1	Q8TD46
CD86	P42081
TNFSF10	P50591
IL1RAP	Q9NPH3
FGF12	P61328
GABRA2	P47869
MUC7	Q8TAX7
PF4	P02776
CXCL11	O14625
IL21	Q9HBE4
USP38	Q8NB14
LRBA	P50851
MCIDAS	D6RGH6
PDE4D	Q08499
CHD1	O14646
TSLP	Q969D9
IL3	P08700
IL13	P35225
IL9	P15248
CD14	P08571
SCGB3A2	Q96PL1
SPINK5	Q9NQ38
ADRB2	P07550
TNIP1	Q15025
HAVCR1	Q96D42
HAVCR2	Q8TDQ0
GABRB2	P47870
H3C1	P68431
HLA-G	P17693
TNF	P01375
HLA-DRB1	P01911
HLA-DQB1	P01920
RSPH9	Q9H1X1
PLA2G7	Q13093
IL17A	Q16552
PGM3	O95394
CNR1	P21554
TRAF3IP2	O43734
RSPH4A	Q5TD94
CCR6	O00421
CCR6	P51684
DNAAF5	Q86Y56
AHR	P35869
DNAH11	Q96DT5
IL6	P05231
NPSR1	Q6W5P4
CCL26	Q9Y258
CCL24	O00175
CFTR	P13569
LEP	P41159
IDO1	P14902
LYN	P07948
LY96	Q9Y6Y9
PAG1	Q9NWQ8
FABP4	P15090
SPAG1	Q07617
LRRC6	Q86X45
CD274	Q9NZQ7
PDCD1LG2	Q9BQ51
IL33	O95760
AQP3	Q92482
DNAI1	Q9UI46
NINJ1	Q92982
TGFBR1	P36897
TNFSF15	O95150
TNC	P24821
TLR4	O00206
C5	P01031
PTGS1	P23219
PRKCQ	Q04759
GAD2	Q05329
ARMC4	Q5T2S8
ALOX5	P09917
NEUROG3	Q9Y4Z2
CPN1	P15169
CPN1	Q99829
STIM1	Q13586
RAG1	P15918
RAG2	P55895
SPI1	P17947
PRG2	P13727
PRG2	Q6T4P5
PRG2	Q92626
MS4A2	Q01362
PTGDR2	Q9Y5Y4
CD5	P06127
SCGB1A1	P11684
GSTP1	P09211
P2RY6	Q15077
GAB2	Q9UQC2
CFAP300	Q9BRQ4
TTC12	Q9H892
SIK3	Q9Y2K2
KMT2A	Q03164
SLC37A4	O43826
PTPN6	P29350
C3AR1	Q16581
CLEC1A	Q8NC01
CLEC7A	Q9BXN2
TAS2R10	Q9NYW0
TAS2R14	Q9NYV8
TAS2R31	P59538
VDR	P11473
CCDC65	Q8IXS2
CBX5	P45973
IL23A	Q9NPF7
STAT6	P42226
IRAK3	Q9Y616
IL31	Q6EBC2
TNFSF11	O14788
TPT1	P13693
PHF11	Q9UIL8
IL25	Q9H293
PTGDR	Q13258
GCH1	P30793
LGALS3	P17931
DNAL1	Q4LDG9
BATF	Q16520
BCL11B	Q9C0K0
IGHE	P01854
SPRED1	Q7Z699
ADAM10	O14672
BCL2A1	Q16548
TPSAB1	Q15661
IL4R	P24394
IL21R	Q9HBE5
MMP2	P08253
CARMIL2	Q6F5E8
HYDIN	Q4G0P3
PLCG2	P16885
CXCL16	Q9H2A7
NLRP1	Q9C000
DNAL1,DNAH9	Q9NYC9
CCL11	P51671
CCL18	P55774
TTC25	Q96NG3
CCDC103	Q8IW40
TBX21	Q9UL17
DNAI2	Q9GZS0
CD300A	Q9UGN4
FOXJ1	Q92949
SOCS3	O14543
SERPINB4	P48594
SERPINB3	P29508
FCER2	P06734
PIN1	Q13526
CCDC151	A5D8V7
IL12RB1	P42701
CLC	Q05315
CLC	Q9UBD9
TGFB1	P01137
C5AR1	P21730
C5AR2	Q9P296
LAIR1	Q6GTX8
FCAR	P24071
COX4I2	Q96KJ9
BPIFA1	Q9NP55
MMP9	P14780
CDH26	Q8IXH8
CFAP298	P57076
RSPH1	Q8WYR4
ICOSLG	O75144
ITGB2	P05107
MIF	P03971
MIF	P14174
CRLF2	Q9HC73
IL3RA	P26951
WAS	P42768
SUV39H1	O43463
FOXP3	Q9BZS1
EDA	Q92838
IKBKG	Q9Y6K9
GAB3	Q8WWW8

## Sheet: AR related genes from Drugbank
gene symbol	UNIPROT ID
	P35367
	P11229
	P08172
	P20309
	P08173
	P08912
	P04150
	P08684
	P20815
	O95342
	P08183
	P04083
	P11509
	Q16678
	P20813
	P10632
	P11712
	P33261
	P08185
	P46721
	Q8TCC7
	P10635
	P31645
	P23975
	Q01959
	P24462
	O15244
	O15245
	O76082
	P23219
	O94956
	Q9Y6L6
	Q9NPD5
	Q92887
	O15438
	P47712
	P06401
	P08235
	P04278
	P15538
	P19099
	P31213
	P80365
	P28845
	O95665
	Q9H015
	P25105
	P35354
	P06276
