# Supplementary material for: Network pharmacology analysis and experimental verification reveal the mechanism of the traditional Chinese medicine YU-Pingfeng San alleviating allergic rhinitis inflammatory responses
Source: Front Plant Sci. 2022 Aug 9;13:934130. doi: 10.3389/fpls.2022.934130 (PMC9396374; doi:10.3389/fpls.2022.934130)
Supplement: Supplementary file 5 [file Table_5.XLSX]

## Sheet: Table S5
YFPS genes	AR genes	AR/YPFS-related genes
ABCG2	HRH1	ABCB1
ABL1	CYP3A4	ABCC1
ACACB	CYP3A5	ADAM10
ACHE	ABCB11	ADAM17
ACP1	ANXA1	ADORA3
ADAMTS5	CYP2A6	ADRA1A
ADCY1	CYP2B6	AHR
ADK	CYP2C8	AKR1B1
ADORA1	CYP2C9	AKT1
ADORA2A	SLCO1A2	ALOX15
ADORA2B	SLC22A8	ALOX5
ADRA1B	CYP2D6	ALOX5AP
ADRA2A	CYP3A7	AR
ADRA2B	SLC22A2	ARG1
ADRA2C	SLC22A1	ATP12A
ADRB3	SLC22A5	ATP4A
AKR1A1	SLCO2B1	BCHE
AKR1B10	SLCO1B1	BCL2
AKR1C1	SLCO1B3	BCL2A1
AKR1C2	ABCC2	BDKRB1
AKR1C3	ABCC3	BDKRB2
AKR1C4	PLA2G4A	BLK
AKT2	NTSR2	C5AR1
ALDH2	SLC22A4	CA5A
ALK	IL13	CALCRL
ALOX12	IL4R	CASP3
ALOX15B	CCL11	CCR9
ALPG	TNF	CETP
ALPL	IL5	CFD
AMY1A	IGHE	CFTR
ANPEP	MS4A2	CHIA
AOC3	RNASE3	CHRM1
APEX1	IL4	CHRM2
APH1A	FOXJ1	CHRM3
APH1B	IFNG	CHRM4
APP	IL10	CHRM5
ASAH1	CXCL8	CMA1
ATIC	FLG	CNR1
ATM	FOXP3	CNR2
ATP4B	CCL5	CTSG
AURKA	IL17A	CXCR1
AURKB	HNMT	CXCR2
AVPR1A	CCL17	CYP11B1
AVPR2	IL18	CYP11B2
AXL	TSLP	CYP1B1
BACE1	SPINK5	CYP2C19
BAD	IL6	DHODH
BAZ2A	IL9	EGFR
BAZ2B	CCR3	ELANE
BMP1	IL1B	ERBB2
BMX	CSF2	ESR1
BRAF	NGF	ESR2
BRD4	GATA3	FABP4
BRS3	IL33	FCER2
BTK	IL16	G6PD
CA1	CCL24	GABRA2
CA12	FCER1A	GABRB2
CA13	IL3	GUSB
CA14	VIP	HDAC11
CA2	TAC1	HRH4
CA3	ALB	HSD11B1
CA4	TLR4	HSD11B2
CA5B	KNG1	HTR2A
CA6	SCGB1A1	ICAM1
CA7	CCL2	IGF1R
CA9	IL2RA	IL2
CACNA1B	HLA-G	ITK
CAMK2B	STAT6	JAK1
CASP7	TPT1	JAK2
CASR	TLR2	JAK3
CBR1	STAT1	JUN
CCKBR	CTLA4	KCNH2
CCNA1	CCL26	KDR
CCNA2	CD4	KIT
CCNB1	HLA-DRB1	LCK
CCNB2	SDAD1	LYN
CCNB3	PRG2	MAPK1
CCNC	CCL3	MAPK14
CCND1	CCL22	MAPK8
CCND2	CYSLTR1	MIF
CCND3	CD14	MMP1
CCNE1	HAVCR1	MMP2
CCNE2	IL1A	MMP9
CCNT1	PTGDR2	MPO
CCR2	CD40LG	MTNR1A
CD38	SELL	MYLK
CD81	CXCR3	NOS1
CDC25A	CCR6	NOS2
CDC25B	HLA-DQB1	NOX4
CDC25C	CD69	NR1H2
CDC42BPA	IL31	NR3C1
CDC7	CLC	NR3C2
CDK1	BDNF	NTRK1
CDK2	IL21R	NTRK2
CDK4	CCR4	NTRK3
CDK5	ITGAM	PARP1
CDK5R1	CSN1S1	PDE4A
CDK6	ICOSLG	PDE4D
CDK7	HLA-DPB1	PDGFRA
CDK8	CCL7	PFKFB3
CDK9	CCL13	PGR
CES2	CXCL10	PIK3CD
CHEK1	DEFB4A	PIK3CG
CHEK2	TLR3	PLA2G2A
CHRNA4	ENPP3	PLA2G7
CHRNA7	SOCS3	PLAU
CHRNB2	F2RL1	PON1
CHUK	CD86	PPARA
CLK1	KITLG	PPARG
CLK2	PLCG2	PRF1
CLK3	MBL2	PRKCA
CLK4	NOD2	PRKCQ
COMT	CD8A	PTAFR
COQ8B	CD40	PTGER2
CPT1A	ITGB2	PTGER3
CRHR1	ADAM33	PTGER4
CSF1R	ADRB2	PTGS1
CSK	SERPINA3	PTGS2
CSNK1D	CCL4	PTPN6
CSNK1G1	TGFB1	RORA
CSNK2A1	CALCA	RORC
CSNK2A2	CCL20	SELE
CTSB	PHF11	SERPINA6
CTSD	S100A7	SHBG
CTSK	IL15	SLC6A2
CTSL	LGALS3	SLC6A3
CTSS	CD28	SLC6A4
CTSV	CSF3	SRD5A2
CYP17A1	IL12RB1	SYK
CYP19A1	CCL27	TACR1
CYP1A1	CXCL9	TAS2R31
CYP1A2	TNFRSF8	TBXA2R
CYP51A1	LTA	TGFBR1
DAO	SELP	TGM1
DAPK1	CCR7	TLR9
DAPK2	PPBP	TRPA1
DAPK3	HLA-B	TRPV1
DBF4	DNAH5	TXK
DHCR7	MUC5AC	VCAM1
DHFR	CX3CR1	VDR
DNM1	NTF3
DNMT3A	TIMP1
DRD1	STAT3
DRD2	CCL1
DRD3	CRLF2
DRD4	FCGR3A
DUSP3	CARMIL2
DUT	SOD1
DYRK1A	CCL18
DYRK1B	NPSR1
DYRK2	LTA4H
EDNRA	ITGA4
EDNRB	SIK3
EGLN1	FCGR1A
EIF2AK2	IL2RB
EIF4A1	NPY
ELOVL6	IL1R1
EP300	AOC1
EPHA1	LALBA
EPHA2	CAMP
EPHA3	NPS
EPHA4	CRP
EPHA5	CX3CL1
EPHA6	RAG2
EPHB2	CSN3
EPHB3	PGM3
EPHB4	COX4I2
EPHX1	PRTN3
EPHX2	IL17D
ERCC5	GZMB
ERN1	POSTN
ESRRA	NTF4
ESRRB	TNFRSF18
EZR	FN1
F10	SFTPD
F13A1	IL10RA
F2	AQP3
F2R	EDN1
F3	HLA-DQA1
F9	FLNC
FAAH	KLK7
FABP1	H2AC18
FABP2	KRT14
FABP3	CCR5
FABP5	TGM3
FASN	KLK5
FDFT1	CDSN
FEN1	ICAM3
FFAR1	IVL
FGFR1	TPMT
FGR	LTF
FKBP1A	POMC
FLT1	CD83
FLT3	LORICRIN
FLT4	PSIP1
FNTA	TMEM79
FNTB	CSTA
FOLR1	WAS
FOLR2	SPN
FPGS	TNFRSF1B
FPR1	CD79A
FPR2	ADSL
FYN	KCNJ11
GABBR1	CTSE
GABRA1	CYP4F22
GABRA3	DEFB103B DEFB103A
GABRA5	GHITM
GABRB3	TAP2
GABRG2	HLA-DPA1
GART	SPP1
GCGR	DNAL1
GCK	RSPH4A
GLO1	RSPH9
GLRA1	HYDIN
GLRA2	FAS
GPBAR1	PI3
GPR35	PDCD1
GRIA1	RFXANK
GRIN1	ARSB
GRIN2B	FASLG
GRK2	MRGPRX2
GRK5	IL12B
GRK6	SPAG1
GRM1	RSPH1
GRM2	LRRC6
GRM4	DNAAF5
GRM5	CFAP298
GSK3A	ACE
GSK3B	DNAI2
GYS1	DNAH1
HCAR2	CCDC103
HCK	SCP2
HCRTR1	ITGAL
HCRTR2	TAP1
HDAC1	CD1D
HDAC10	BRCA2
HDAC2	FGF5
HDAC3	ARID1B
HDAC4	SFTPA1
HDAC5	COPS7A
HDAC6	CD63
HDAC7	NME8
HDAC8	DNAL1 DNAH9
HDAC9	ZMYND10
HIPK1	ARMC4
HIPK2	DNAAF2
HIPK3	MCIDAS
HMGCR	DNAI1
HPGD	IL1RN
HPGDS	MBP
HRAS	PRG2 MBP
HRH3	TGFB2
HSD17B1	PPIG
HSD17B2	DSG1
HSD17B3	IL18R1
HSF1	BGLAP
HSP90AA1	IL17F
HSP90AB1	IL7R
HSP90B1	TBX21
HTR1A	THBD
HTR2C	SPEF2
HTR6	EMSY
HTR7	COTL1
HTT	TLR1
IDH1	CCNO
IKBKB	DNAH11
IMPDH1	RPGR
IMPDH2	CCDC151
INSR	CCDC40
ITGAV	CCDC114
ITGB3	CCDC65
KCNA3	DNAAF1
KCNA5	DNAAF3
KCNJ3	CCDC39
KCNJ5	RSPH3
KCNJ6	DRC1
KCNK3	TNFSF11
KCNK9	CD2AP
KCNQ2	NFKB1
KCNQ3	GAS8
KDM4E	TTC25
KIF11	IL3RA
LDHB	PTGDR
LIMK1	CLEC7A
LIMK2	HDC
LIPE	CD2
LIPG	IL5RA
LNPEP	SST
LRRK2	HLA-A
MAOA	C3
MAOB	PRKAR1B
MAP2K1	CFAP300
MAP3K14	SFTPA2
MAP3K19	FCGR2A
MAP3K5	PDCL
MAP3K7	SUOX
MAP3K8	HP
MAP4K4	LTC4S
MAPK10	DCXR
MAPK11	VEGFA
MAPK9	HLA-DRA
MAPKAPK2	CSF1
MAPT	TLR10
MBD2	DOCK8
MCHR1	FCER1G
MCL1	STK36
MDM2	FCGR3B
MET	HRH2
METAP2	SERPINA1
MGAM	OFD1
MGAT2	LRRC56
MKNK1	DNAJB13
MMP12	GAS2L2
MMP13	DNAAF4
MMP16	DNAAF6
MMP25	CFAP221
MMP3	IL12RB2
MMP7	TET2
MMP8	CXCL5
MPG	PTPRC
MTNR1B	PF4
MTOR	CD68
NAAA	GPT
NAE1	CD80
NAMPT	NAGLU
NAT1	HAVCR2
NCOR1	TNFSF4
NCOR2	HSPG2
NCSTN	GNLY
NDUFA4	HLA-C
NEK1	IL7
NEK2	NFKBIA
NEK6	BPIFA1
NPBWR1	DGKE
NPC1L1	SPTBN2
NPY1R	FIP1L1
NPY2R	SLAMF8
NPY5R	IL22
NQO2	CD274
NR1H3	CLEC16A
NR1H4	PITX2
NR1I3	NOS3
NR4A1	TGFBR2
NUAK1	CCR8
NUDT1	LEP
ODC1	TLR6
OGT	ADIPOQ
OPRD1	TNFRSF10A
OPRK1	IFNA2
OPRM1	DSP
OXTR	GSTP1
P2RX3	TLR7
P2RX7	IL1RAPL2
PABPC1	GBA
PAK1	CXCL2
PAK2	CYSLTR2
PAK3	ADA
PARP2	TNNI3
PDE10A	FBN1
PDE2A	HMOX1
PDE3A	NLRP3
PDE3B	ELN
PDE4B	AIRE
PDE4C	PNPLA6
PDE5A	SLC26A5
PDE6D	KLK4
PDE7A	YBX2
PDE8B	PTPN22
PDE9A	RBFOX1
PDF	SCGB3A2
PDGFRB	SLC25A46
PDK1	NAT2
PDPK1	CD164
PGGT1B	PMP22
PI4KB	LRRC32
PIK3C2A	TRPM8
PIK3C2B	TAPBP
PIK3C2G	IFNB1
PIK3CA	ORMDL3
PIK3CB	RELA
PIK3R1	ADAM8
PIM1	RNASE2
PIM2	RAG1
PIM3	NEU1
PIP4K2C	KRT16
PKM	SERPINE1
PKN1	CTRL
PLA2G1B	GSTM1
PLAA	GJA1
PLAT	CASP8
PLG	CDHR3
PLK1	IL13RA1
PLK2	KLK6
PLK3	LPO
POLB	SOCS1
POLK	IL21
PPARD	VKORC1
PPIA	ST14
PPOX	SLC26A2
PPP1CA	CST6
PREP	RPS23
PRKCD	PHC3
PRKCE	DSC1
PRKCH	PDC
PRKDC	KLK14
PRSS1	DCD
PSEN1	MTUS2
PSEN2	SPINK9
PSENEN	DOP1A
PTGER1	TNFRSF4
PTGES	SLAMF1
PTGIR	TLR8
PTK2	DEFA1
PTK2B	MME
PTK6	PIP
PTPN1	LAMA3
PTPN11	CDH1
PTPN2	GSTT1
PTPRF	NOD1
PTPRS	TGFB3
PYGL	DNAH8
QPCT	IL37
QPCTL	IL12A
RAF1	CRH
RAMP1	CHIT1
RARA	SMAD3
RARB	TNFAIP3
RARG	NGFR
RBP4	IL6R
RET	CD19
RIOK2	CLCA1
RIPK2	KIF3A
RIPK3	IL11
ROCK1	LRP1
ROCK2	ENTPD1
RPS6KA1	BMP6
RPS6KA2	MUC1
RPS6KA5	EPO
RPS6KB1	EPX EPO
RXRA	CXCR4
RXRG	ABCA1
SAE1	PRDM16
SCD	FTO
SCN10A	DLG1
SCN2A	RBX1
SCN9A	FAM20C
SGK1	ST8SIA2
SGPL1	FGF20
SIGMAR1	BSND
SIRT1	OSTF1
SIRT2	DYRK4
SLC19A1	AKR1E2
SLC22A12	CHRDL2
SLC46A1	FERD3L
SLC5A1	SVIP
SLC5A2	NKAIN3
SLC5A4	SYCP2L
SLC6A9	ZNF776
SLC9A1	TUSC1
SMO	WDR36
SNCA	TF
SOAT1	TACR2
SOAT2	CP
SQLE	ICOS
SRC	SEMA6A
SRD5A1	RETN
SREBF2	ZAP70
SSTR4	LPP
STS	IL18RAP
TAAR1	TMEM232
TACR3	DAW1
TARS	PVALB
TBXAS1	CST1
TDP2	APOA4
TERT	CAT
TGM2	TPSAB1
TNKS	ETS1
TNKS2	ERBB3
TOP1	IL25
TOP2A	CCL8
TSPO	SLPI
TTK	HLA-DQA2
TTL	EGR1
TTR	SIGLEC8
TUBB1	BDH1
TUBB3	AQP5
TYK2	GLI3
TYMS	ABL2
TYR	EPS15
TYRO3	PPM1A
UBA2	ENTPD6
UGT2B7	PBX2
UTS2R	DHRS7
VCP	CROCC
WEE1	TMEM108
XDH	HIF1A
YES1	C3AR1
	CHGA
	IL17RB
	CXCL1
	TH
	GJB2
	TNFSF13B
	MUC2
	COX5A
	HSPA4
	HLA-DOA
	LCN1
	CIITA
	TPO
	PTGDS
	CAMK4
	CXCL11
	ENO1
	RMI2
	GLCCI1
	CD3D
	CCR1
	FCRL3
	MATN2
	HLA-DRB4
	MUC4
	LTB4R
	MUC5B
	PPP1R3F
	IRAK4
	GLB1
	AHI1
	IFT172
	CEP89
	IFT46
	MTHFR
	IL31RA
	ADM
	IRF1
	IL13RA2
	BCL6
	C4A
	SEMA3A
	PLA2G6
	CHI3L1
	PSMB9
	MSH5
	TRAF6
	IDO1
	MRC1
	TNFSF10
	FCAR
	IFNGR1
	CD163
	UBAC2
	RTF1
	FAM76B
	AICDA
	PHB
	PSORS1C1
	GSDMB
	EPRS1
	CARD11
	EDIL3
	OSM
	IL23A
	KIAA1109
	XKR6
	RANBP6
	ZBTB10
	RBM17
	MYC
	MICA
	ADAD1
	ITCH
	MUC7
	SLC26A4
	MICB
	ANAPC1
	NAB2
	TGFBR3
	VIPR1
	CD55
	MEFV
	DPP4
	IL27
	CCN2
	CLCN3
	AGT
	KCNK2
	SUCLG2
	SIGLEC5
	IFNLR1
	MSX1
	H2AX
	HCP5
	EBI3
	TJP1
	NOTCH1
	TNC
	ICAM2
	STAT5A
	IRF4
	FAF2
	PAPPA
	HLA-DRB5
	HLA-DQB2
	HSPA8
	CCL14
	PSMB8
	KCNE4
	ECM1
	BCL2L1
	VIPR2
	SCG2
	AGER
	IL15RA
	CISH
	WNT2B
	SPDEF
	SERPINC1
	STK11
	FOXO3
	SERPINF1
	HMOX2
	EZH2
	RETREG1
	TBXT
	IL23R
	BCL2L12
	INS
	TNFRSF14
	LGALS9
	DEFB104A
	DEFB1
	TRPC1
	CDX1
	RNF39
	BRD2
	HLA-DMB
	HLA-DMA
	HLA-DOB
	GVQW3
	CYP2R1
	MRPL4
	MYDGF
	P2RY12
	ADCY10
	MC1R
	IL1RL1 ST2
	ADH5
	IL19
	HMGB1
	CST3
	CYBB
	SMAD2
	TNFRSF1A
	PTHLH
	IKZF3
	A2M
	SLC18A3
	IL1RAPL1
	ERBB4
	CSF2RB
	VAV3
	TNS1
	SIM2
	GSDMA
	TAFA2
	SFTPB
	FCRL5
	FAM167A
	TIRAP
	STAT5B
	RTEL1
	PHLDB1
	FCN2
	CREB1
	CD244
	SERPINB1
	CXCL12
	DPP10
	MAP2K5
	AAGAB
	TIPIN
	SNAPC5
	ZWILCH
	SKOR1
	IQCH
	DMBT1
	ASIC3
	SCGB2A2
	SCGB2A1
	C5
	SHH
	KIF17
	ATF6B
	MPZ
	IFNL1
	ITSN2
	UCN
	CD5
	ID2
	GPR183
	ATF3
	POU2AF1
	DUOX1
	TNFSF18
	LINC00299
	PMP2
	THY1
	ITGB1
	FTH1
	RAD50
	APOA1
	MYD88
	RXRB
	MANBA
	AGPAT1
	SIPA1
	VPS52
	OVOL1
	GPSM3
	AP5B1
	ICE2
	TMEM75
	IL6ST
	TGIF1
	GZMA
	S100A4
	GAA
	RBFOX3
	ADRA1D ADRA1A
	LEPR
	RHOA
	CD1A
	NFE2L2
	MAPK3
	XCL1
	NFIA
	FCGR2B
	TIMD4
	CD34
	INPP5D
	PFN1
	LGALS1
	NOX1
	CYP27B1
	CXCR5
	RYBP
	TNFSF8
	NFATC2
	ORAI1
	TNFRSF25
	FLG2
	SPRR2A
	SPRR2B
	EDARADD
	STARD7
	IL1RL1
	GAD1
	CHRNA1
	NMUR1
	CD200R1
	IL1RAP
	FGF12
	USP38
	LRBA
	CHD1
	TNIP1
	H3C1
	TRAF3IP2
	LY96
	PAG1
	PDCD1LG2
	NINJ1
	TNFSF15
	GAD2
	NEUROG3
	CPN1
	STIM1
	SPI1
	P2RY6
	GAB2
	TTC12
	KMT2A
	SLC37A4
	CLEC1A
	TAS2R10
	TAS2R14
	CBX5
	IRAK3
	GCH1
	BATF
	BCL11B
	SPRED1
	CXCL16
	NLRP1
	CD300A
	SERPINB4
	SERPINB3
	PIN1
	C5AR2
	LAIR1
	CDH26
	SUV39H1
	EDA
	IKBKG
	GAB3
