# Supplementary material for: Network pharmacology analysis and experimental verification reveal the mechanism of the traditional Chinese medicine YU-Pingfeng San alleviating allergic rhinitis inflammatory responses
Source: Front Plant Sci. 2022 Aug 9;13:934130. doi: 10.3389/fpls.2022.934130 (PMC9396374; doi:10.3389/fpls.2022.934130)
Supplement: Supplementary file 6 [file Table_6.XLSX]

## Sheet: Table S6
Degree	Eccentricity	name	Stress
32	5	EGFR	7896
27	6	MAPK1	4836
24	5	AKT1	5178
20	5	JUN	7996
20	6	MAPK14	1766
20	6	MAPK8	2156
18	6	JAK2	2536
18	6	LYN	2134
17	6	LCK	586
16	6	PIK3CD	1380
16	5	MMP9	6038
16	5	PTGS2	7474
16	6	JAK1	522
15	5	SYK	2322
15	6	JAK3	416
15	6	ESR1	3192
14	5	IL2	2336
14	6	ERBB2	1990
13	5	CASP3	1622
12	6	PTPN6	488
12	6	AR	4848
12	6	NR3C1	3922
10	6	PRKCA	3226
9	6	PIK3CG	688
9	6	KIT	250
9	6	BCL2	948
8	6	ICAM1	2830
8	6	ITK	342
8	6	IGF1R	256
8	6	ESR2	44
8	5	PPARG	2690
8	6	KDR	468
7	6	PGR	40
7	6	PRKCQ	258
7	6	PTGS1	330
7	5	NOS2	862
7	6	CYP2C19	1878
6	6	NTRK1	1598
6	6	HSD11B1	1436
6	6	MPO	2384
6	6	PPARA	780
6	6	MMP1	1014
6	6	BLK	24
6	6	ALOX5	548
6	6	ALOX15	414
6	6	NOS1	1006
5	6	PDGFRA	4
5	7	HSD11B2	590
5	7	CYP11B2	24
5	6	CNR1	1258
5	7	NR3C2	648
5	6	PLA2G2A	1446
5	6	MMP2	182
5	6	ADAM17	80
4	6	VCAM1	474
4	7	CYP11B1	20
4	6	ELANE	28
4	6	CTSG	28
4	7	TRPV1	1254
4	6	NTRK2	518
4	6	CHRM1	2672
4	6	PARP1	266
4	7	PON1	1664
4	7	AHR	1702
4	6	ADAM10	60
3	6	PTGER4	498
3	6	TBXA2R	80
3	7	TXK	28
3	8	HTR2A	1334
3	6	FABP4	94
3	6	PLAU	0
3	7	CXCR2	878
3	7	PLA2G7	940
3	8	CETP	886
3	7	ATP12A	592
3	7	SHBG	1314
3	7	SRD5A2	652
2	7	SELE	0
2	7	SLC6A3	1992
2	7	FCER2	0
2	7	CXCR1	108
2	8	GABRA2	540
2	7	CHRM2	1076
2	7	CHRM5	0
2	7	CHRM3	0
2	7	ATP4A	0
2	6	ARG1	0
2	6	NOX4	12
2	6	ABCB1	288
1	8	TRPA1	0
1	8	TACR1	0
1	6	TLR9	0
1	8	SERPINA6	0
1	1	RORC	0
1	1	RORA	0
1	6	PTGER3	0
1	7	PTGER2	0
1	7	PDE4D	0
1	7	MYLK	0
1	6	PRF1	0
1	9	SLC6A4	0
1	9	SLC6A2	0
1	9	GABRB2	0
1	8	MIF	0
1	7	CNR2	0
1	7	CMA1	0
1	9	NR1H2	0
1	1	BDKRB2	0
1	1	BDKRB1	0
1	7	BCL2A1	0
1	8	BCHE	0
1	8	CFTR	0
1	7	ALOX5AP	0
1	8	CYP1B1	0
1	7	ADRA1A	0
