# Supplementary material for: Network pharmacology analysis and experimental verification reveal the mechanism of the traditional Chinese medicine YU-Pingfeng San alleviating allergic rhinitis inflammatory responses
Source: Front Plant Sci. 2022 Aug 9;13:934130. doi: 10.3389/fpls.2022.934130 (PMC9396374; doi:10.3389/fpls.2022.934130)
Supplement: Supplementary file 7 [file Table_7.XLSX]

## Sheet: Sheet1
herb	Mol ID	Molecule Name	degree
FF12	MOL001494	Mandenol	33
HQ7	MOL000371	3,9-di-O-methylnissolin	32
FF4	MOL011732	anomalin	32
HQ8	MOL000239	Jaranol	30
FF7	MOL000173	wogonin	29
FF8	MOL007514	methyl icosa-11,14-dienoate	28
HQ13	MOL000422	kaempferol	27
HQ9	MOL000354	isorhamnetin	24
HQ12	MOL000098	quercetin	24
FF1	MOL000358	beta-sitosterol	24
FF2	MOL000359	sitosterol	24
HQ5	MOL000380	(6aR,11aR)-9,10-dimethoxy-6a,11a-dihydro-6H-benzofurano[3,2-c]chromen-3-ol	23
HQ15	MOL000033	(3S,8S,9S,10R,13R,14S,17R)-10,13-dimethyl-17-[(2R,5S)-5-propan-2-yloctan-2-yl]-2,3,4,7,8,9,11,12,14,15,16,17-dodecahydro-1H-cyclopenta[a]phenanthren-3-ol	22
BZ1	MOL000033	(3S,8S,9S,10R,13R,14S,17R)-10,13-dimethyl-17-[(2R,5S)-5-propan-2-yloctan-2-yl]-2,3,4,7,8,9,11,12,14,15,16,17-dodecahydro-1H-cyclopenta[a]phenanthren-3-ol	22
FF5	MOL013077	Decursin	22
FF10	MOL001941	Ammidin	22
HQ1	MOL000378	7-O-methylisomucronulatol	21
FF3	MOL000011	(2R,3R)-3-(4-hydroxy-3-methoxy-phenyl)-5-methoxy-2-methylol-2,3-dihydropyrano[5,6-h][1,4]benzodioxin-9-one	20
HQ4	MOL000438	(3R)-3-(2-hydroxy-3,4-dimethoxyphenyl)chroman-7-ol	19
HQ11	MOL000417	Calycosin	19
HQ2	MOL000392	formononetin	18
HQ6	MOL000211	Mairin	18
FF6	MOL002644	Phellopterin	14
FF11	MOL003588	Prangenidin	12
BZ2	MOL000072	8β-ethoxy atractylenolide Ⅲ	10
FF9	MOL001942	isoimperatorin	9
HQ16	MOL000387	Bifendate	7
HQ10	MOL000439	isomucronulatol-7,2'-di-O-glucosiole	4
HQ3	MOL000433	FA	2
HQ14	MOL000442	1,7-Dihydroxy-3,9-dimethoxy pterocarpene	0
